# Supplementary material for: 3-Hydr­oxy-N′-(2-methoxy­benzyl­idene)-2-naphthohydrazide
Source: Acta Crystallogr Sect E Struct Rep Online. 2009 Nov 4;65(Pt 12):o2990. doi: 10.1107/S1600536809043086 (PMC2971856; doi:10.1107/S1600536809043086)
Supplement: Supplementary file 2 [file e-65-o2990-Isup2.hkl]

# 
# h,k,l, Fc-squared, Fo-squared, sigma(Fo-squared) and status flag 
# 
data_I
_shelx_title ' P21c in P2(1)/c' 
_shelx_refln_list_code          4 
_shelx_F_calc_maximum      225.32 
_exptl_crystal_F_000       672.00 
_reflns_d_resolution_high  0.7828 
 
loop_ 
 _symmetry_equiv_pos_as_xyz 
 'x, y, z' 
 '-x, y+1/2, -z+1/2' 
 '-x, -y, -z' 
 'x, -y-1/2, z-1/2' 
 
_cell_length_a     7.4990 
_cell_length_b    15.4256 
_cell_length_c    13.3903 
_cell_angle_alpha  90.000 
_cell_angle_beta   96.709 
_cell_angle_gamma  90.000 
 
_shelx_F_squared_multiplier     1.000 
 
loop_ 
 _refln_index_h 
 _refln_index_k 
 _refln_index_l 
 _refln_F_squared_calc 
 _refln_F_squared_meas 
 _refln_F_squared_sigma 
 _refln_observed_status 
   1   0   0     5837.54     5689.56     81.92 o 
   2   0   0       26.79       28.24      1.59 o 
   3   0   0     2710.68     2796.01     41.12 o 
   4   0   0       32.45       35.80      2.39 o 
   5   0   0       46.57       56.08      3.18 o 
   6   0   0        0.04        0.40      1.19 o 
   7   0   0       19.18       20.96      1.99 o 
   8   0   0        1.36        4.37      1.99 o 
   9   0   0        0.93        0.80      1.99 o 
   1   1   0     1309.97     1308.62     11.01 o 
   2   1   0     1890.88     1805.02     29.03 o 
   3   1   0      787.90      778.07     20.16 o 
   4   1   0      203.05      184.12      3.66 o 
   5   1   0      118.98      109.61      3.09 o 
   6   1   0       69.21       82.52      2.94 o 
   7   1   0       25.94       27.75      1.67 o 
   8   1   0       47.68       50.71      2.37 o 
   9   1   0       11.56       12.33      2.78 o 
   0   2   0      835.93      804.88     12.09 o 
   1   2   0     6451.70     6417.74    133.09 o 
   2   2   0    35878.07    35282.96    317.41 o 
   3   2   0     2075.71     2129.43     22.58 o 
   4   2   0        0.09       -0.20      0.56 o 
   5   2   0        2.40        4.53      0.95 o 
   6   2   0       15.14       18.85      1.34 o 
   7   2   0        7.94        4.08      0.99 o 
   8   2   0        0.84        3.37      1.21 o 
   9   2   0        1.18        1.99      2.39 o 
   1   3   0     1058.08     1076.31      9.57 o 
   2   3   0      189.82      170.91      2.13 o 
   3   3   0      528.99      505.60      7.87 o 
   4   3   0        8.88        4.68      0.75 o 
   5   3   0        2.82       10.34      4.94 o 
   6   3   0        9.98        8.76      1.03 o 
   7   3   0       15.56       17.43      1.52 o 
   8   3   0        4.11        5.97      1.97 o 
   9   3   0        0.04       -2.39      1.99 o 
   0   4   0      704.19      647.76      9.80 o 
   1   4   0     6186.38     6251.81     50.96 o 
   2   4   0       12.75       17.49      0.92 o 
   3   4   0       41.04       40.26      0.98 o 
   4   4   0     3594.63     3599.97     26.40 o 
   5   4   0      440.88      420.46      4.80 o 
   6   4   0       44.92       45.87      1.98 o 
   7   4   0        5.48        4.45      1.10 o 
   8   4   0        6.22        6.32      1.44 o 
   9   4   0        7.83       11.93      3.18 o 
   1   5   0        5.24        4.47      0.69 o 
   2   5   0       25.66       20.58      0.98 o 
   3   5   0      132.67      147.85      1.90 o 
   4   5   0       20.48       20.12      0.96 o 
   5   5   0      214.40      207.74      3.82 o 
   6   5   0        7.11       11.58      1.34 o 
   7   5   0       14.05       16.38      1.57 o 
   8   5   0        0.89        0.33      1.21 o 
   9   5   0        0.19       -0.40      1.99 o 
   0   6   0     2315.27     2187.43     49.10 o 
   1   6   0      791.14      777.68     15.73 o 
   2   6   0        2.94        1.99      0.69 o 
   3   6   0      807.54      793.70      7.38 o 
   4   6   0      228.86      228.33      3.37 o 
   5   6   0        0.60        0.66      0.86 o 
   6   6   0      301.46      288.76      5.87 o 
   7   6   0       24.06       35.45      4.89 o 
   8   6   0       55.68       55.78      2.76 o 
   9   6   0       18.57       22.67      3.98 o 
   1   7   0      136.55      140.83      2.67 o 
   2   7   0       63.60       53.31      2.78 o 
   3   7   0       31.17       26.83      1.38 o 
   4   7   0       99.85       94.17      2.17 o 
   5   7   0       24.08       24.68      1.67 o 
   6   7   0       27.45       23.96      1.75 o 
   7   7   0       27.57       23.65      2.98 o 
   8   7   0       52.28       51.10      2.76 o 
   0   8   0       81.64       77.18      2.66 o 
   1   8   0      592.23      563.12      6.67 o 
   2   8   0      369.02      355.08      4.98 o 
   3   8   0       59.23       55.33      2.05 o 
   4   8   0        4.39        4.26      0.83 o 
   5   8   0      207.85      204.15      4.12 o 
   6   8   0      177.26      184.51      7.62 o 
   7   8   0       58.67       59.57      3.51 o 
   8   8   0       18.38       13.96      1.98 o 
   1   9   0        2.04        1.39      0.82 o 
   2   9   0      334.82      329.33      5.05 o 
   3   9   0      199.53      199.50      3.82 o 
   4   9   0       67.33       64.41      1.97 o 
   5   9   0        0.27        1.47      1.07 o 
   6   9   0       75.96       78.01      2.86 o 
   7   9   0        5.10        7.29      2.10 o 
   8   9   0        2.06        2.15      1.57 o 
   0  10   0      268.47      273.06      7.96 o 
   1  10   0      349.71      332.65      5.05 o 
   2  10   0        1.85        2.16      0.98 o 
   3  10   0       42.61       41.15      1.98 o 
   4  10   0     1396.03     1346.69     12.47 o 
   5  10   0      270.07      274.93      4.62 o 
   6  10   0       25.74       27.10      2.04 o 
   7  10   0        9.34        6.60      2.10 o 
   8  10   0       10.32       15.36      2.11 o 
   1  11   0        3.86        5.80      1.05 o 
   2  11   0      320.87      314.83     13.53 o 
   3  11   0        9.12        8.34      1.44 o 
   4  11   0        4.03        3.36      1.17 o 
   5  11   0        0.02        0.54      1.00 o 
   6  11   0        3.12        1.50      1.20 o 
   7  11   0        0.74       -0.60      1.97 o 
   0  12   0       13.55       13.12      2.39 o 
   1  12   0      115.97      110.76      3.13 o 
   2  12   0     1989.74     1902.39     29.51 o 
   3  12   0      826.92      825.68     15.49 o 
   4  12   0       63.71       64.78      2.74 o 
   5  12   0       33.64       32.01      1.83 o 
   6  12   0        0.22       -0.22      1.29 o 
   7  12   0        3.53        3.02      1.82 o 
   1  13   0        1.50        3.58      1.38 o 
   2  13   0        0.44       -0.06      1.49 o 
   3  13   0       43.26       43.19      2.21 o 
   4  13   0       24.11       21.23      1.90 o 
   5  13   0       22.88       20.38      2.01 o 
   6  13   0       74.76       69.61      3.36 o 
   7  13   0        0.68        0.67      1.44 o 
   0  14   0     4161.51     4211.24     65.86 o 
   1  14   0      785.85      776.12     26.48 o 
   2  14   0        1.96        2.13      1.47 o 
   3  14   0       69.38       68.58      2.86 o 
   4  14   0        5.03        5.84      1.38 o 
   5  14   0        0.95        0.61      1.07 o 
   6  14   0        0.25       -0.61      1.10 o 
   1  15   0        0.40        1.94      1.29 o 
   2  15   0        1.74        4.21      2.38 o 
   3  15   0        5.45        4.15      1.57 o 
   4  15   0        0.62        2.31      1.24 o 
   5  15   0       12.96       14.98      1.75 o 
   6  15   0        1.45        2.98      1.38 o 
   0  16   0        1.31        3.98      2.39 o 
   1  16   0      161.07      172.05     10.54 o 
   2  16   0      437.81      442.95      7.58 o 
   3  16   0       14.78       14.39      1.81 o 
   4  16   0        5.97        6.32      1.64 o 
   5  16   0        7.06        6.46      1.36 o 
   1  17   0        8.52       10.34      2.10 o 
   2  17   0       36.91       43.54      4.36 o 
   3  17   0        0.03        2.28      1.52 o 
   4  17   0        7.68       10.66      4.20 o 
   0  18   0        2.61        8.35      2.78 o 
   1  18   0        0.02        3.27      1.81 o 
   2  18   0        0.26        4.18      1.69 o 
   3  18   0       45.47       53.18      3.72 o 
   1  19   0        0.54        1.19      1.69 o 
   2  19   0        7.49        7.50      2.10 o 
  -9   1   1        0.14       -2.78      1.99 o 
  -8   1   1       16.90       15.77      1.97 o 
  -7   1   1       11.37       11.89      1.08 o 
  -6   1   1        7.19        9.39      0.93 o 
  -5   1   1        7.04        5.18      1.03 o 
  -4   1   1      108.83      111.21      2.14 o 
  -3   1   1      378.14      404.84      4.37 o 
  -2   1   1      159.75      161.07      3.15 o 
  -1   1   1      260.18      260.79      3.10 o 
   0   1   1      173.38      178.28      3.79 o 
   1   1   1     4173.24     4106.01     65.39 o 
   2   1   1        3.46        3.23      0.99 o 
   3   1   1      340.23      305.63      9.36 o 
   4   1   1        4.80        3.38      0.84 o 
   5   1   1       10.28        7.75      1.19 o 
   6   1   1      425.57      419.69      7.46 o 
   7   1   1       19.14       17.40      1.81 o 
   8   1   1      111.97      108.63      3.36 o 
   9   1   1        1.86        5.97      2.39 o 
  -9   2   1        3.60        4.77      2.78 o 
  -8   2   1        8.91        8.27      1.69 o 
  -7   2   1        0.69       -0.43      1.04 o 
  -6   2   1        1.06        1.86      0.63 o 
  -5   2   1       55.06       57.64      1.75 o 
  -4   2   1      234.18      233.46      3.29 o 
  -3   2   1       13.18       20.17      0.92 o 
  -2   2   1    50769.41    49821.47    981.42 o 
  -1   2   1       16.75        8.93      0.51 o 
   0   2   1      576.50      560.66      7.41 o 
   1   2   1     2104.83     2043.32     17.27 o 
   2   2   1     9654.58     9645.19     78.64 o 
   3   2   1      787.30      861.93     39.92 o 
   4   2   1        0.01       -0.76      0.51 o 
   5   2   1       17.24       16.48      1.17 o 
   6   2   1        2.56        2.13      0.98 o 
   7   2   1       30.73       23.75      1.67 o 
   8   2   1        6.46        5.84      1.81 o 
   9   2   1        0.04        0.40      2.39 o 
  -9   3   1       11.59       14.72      3.18 o 
  -8   3   1       10.33        7.74      1.81 o 
  -7   3   1       21.07       20.23      1.84 o 
  -6   3   1       30.75       37.22      1.48 o 
  -5   3   1      111.59      126.38      2.32 o 
  -4   3   1        8.84        7.94      0.98 o 
  -3   3   1      173.10      187.44      2.15 o 
  -2   3   1        1.27        0.53      0.46 o 
  -1   3   1     2818.37     2811.89     28.63 o 
   0   3   1     1295.26     1223.39     17.11 o 
   1   3   1      526.48      511.00      5.07 o 
   2   3   1        3.55        6.46      0.95 o 
   3   3   1      596.27      600.65      7.27 o 
   4   3   1      816.19      897.17      9.29 o 
   5   3   1       94.44       92.80      2.37 o 
   6   3   1        1.34        0.43      0.75 o 
   7   3   1        0.34       -0.76      0.93 o 
   8   3   1        9.93        6.82      1.69 o 
   9   3   1        0.00        0.40      1.99 o 
  -9   4   1       46.24       41.76      4.77 o 
  -8   4   1        2.96        1.99      1.41 o 
  -7   4   1        0.08        2.02      1.05 o 
  -6   4   1        1.08       -0.05      0.63 o 
  -5   4   1       42.38       42.49      1.41 o 
  -4   4   1     7446.02     7479.82     98.21 o 
  -3   4   1       30.59       37.54      1.14 o 
  -2   4   1     1074.80     1085.72     10.08 o 
  -1   4   1     1737.72     1749.31     16.06 o 
   0   4   1       57.99       53.99      2.61 o 
   1   4   1       13.83       19.29      1.08 o 
   2   4   1      242.27      245.33      2.88 o 
   3   4   1        0.03        0.00      0.84 o 
   4   4   1      891.11      926.41      9.75 o 
   5   4   1      125.96      128.77      2.83 o 
   6   4   1       15.15       16.31      2.06 o 
   7   4   1        3.17        4.52      1.21 o 
   8   4   1        0.15       -2.39      1.59 o 
   9   4   1       12.45       19.49      3.58 o 
  -9   5   1       11.49       14.72      3.58 o 
  -8   5   1        9.86       11.54      2.10 o 
  -7   5   1       32.24       29.19      1.90 o 
  -6   5   1       49.31       46.54      2.04 o 
  -5   5   1       47.86       52.59      1.61 o 
  -4   5   1      231.52      233.87      3.44 o 
  -3   5   1      478.72      472.14      5.06 o 
  -2   5   1      607.16      598.37      6.44 o 
  -1   5   1      763.36      753.06      8.92 o 
   0   5   1       18.90       14.42      0.80 o 
   1   5   1        0.21        2.73      0.58 o 
   2   5   1      258.13      270.18      4.46 o 
   3   5   1      106.25       92.00      1.88 o 
   4   5   1        5.51        6.70      0.92 o 
   5   5   1       23.50       22.43      1.44 o 
   6   5   1       39.52       42.83      2.19 o 
   7   5   1        0.01        1.04      1.05 o 
   8   5   1       10.14        6.76      2.78 o 
   9   5   1        0.07       -2.39      2.39 o 
  -9   6   1       29.19       31.82      4.38 o 
  -8   6   1      176.78      189.17      6.71 o 
  -7   6   1      236.93      217.16      4.74 o 
  -6   6   1      990.19      922.12     15.87 o 
  -5   6   1        9.82       11.16      1.22 o 
  -4   6   1      274.40      284.37      5.69 o 
  -3   6   1      254.97      260.81      3.05 o 
  -2   6   1       23.10       19.82      1.05 o 
  -1   6   1       11.65        7.08      1.20 o 
   0   6   1       63.13       62.49      1.47 o 
   1   6   1      123.27       97.50      2.53 o 
   2   6   1       11.21       16.86      0.98 o 
   3   6   1      174.40      164.27      2.68 o 
   4   6   1       28.01       21.57      1.26 o 
   5   6   1       14.89       17.82      1.52 o 
   6   6   1      111.30      101.78      3.06 o 
   7   6   1      107.58      122.29      5.02 o 
   8   6   1       24.59       29.43      3.98 o 
  -8   7   1       10.45       13.56      2.43 o 
  -7   7   1       10.07        8.54      1.52 o 
  -6   7   1       10.85       12.91      1.54 o 
  -5   7   1       13.03       12.89      1.43 o 
  -4   7   1        2.69        1.28      0.67 o 
  -3   7   1        9.74        8.61      0.98 o 
  -2   7   1      392.60      398.61      6.17 o 
  -1   7   1       64.41       70.76      1.98 o 
   0   7   1      314.70      316.73      3.48 o 
   1   7   1      278.16      286.85      4.14 o 
   2   7   1       20.40       25.44      1.29 o 
   3   7   1       54.33       49.03      1.98 o 
   4   7   1       59.80       55.22      1.77 o 
   5   7   1      143.95      138.69      3.29 o 
   6   7   1        0.25        0.43      0.98 o 
   7   7   1        0.61        0.28      1.16 o 
   8   7   1        3.37        5.17      3.18 o 
  -8   8   1      186.43      169.59      4.82 o 
  -7   8   1      169.90      164.49      4.35 o 
  -6   8   1     1096.23     1157.27     14.69 o 
  -5   8   1       91.45       83.11      2.94 o 
  -4   8   1       26.62       23.94      1.33 o 
  -3   8   1       41.63       42.39      3.05 o 
  -2   8   1        5.07        2.84      0.86 o 
  -1   8   1        0.25        0.66      0.69 o 
   0   8   1      268.71      286.38      3.36 o 
   1   8   1      182.28      175.86      3.29 o 
   2   8   1      104.66       83.72      2.30 o 
   3   8   1      114.81      106.49      2.33 o 
   4   8   1        0.78        1.19      0.80 o 
   5   8   1      214.56      225.09      4.44 o 
   6   8   1      139.91      145.84      5.85 o 
   7   8   1       26.92       31.29      2.88 o 
   8   8   1       45.66       39.77      4.77 o 
  -8   9   1        1.70        1.52      1.89 o 
  -7   9   1        6.49        3.10      1.34 o 
  -6   9   1       25.24       21.61      2.48 o 
  -5   9   1       19.06       27.00      1.65 o 
  -4   9   1       84.86       81.32      2.57 o 
  -3   9   1        7.02       11.25      1.21 o 
  -2   9   1        8.55       12.30      1.21 o 
  -1   9   1       50.05       46.43      1.84 o 
   0   9   1      402.05      386.65      4.83 o 
   1   9   1      334.80      342.88      7.31 o 
   2   9   1      197.65      217.54      3.91 o 
   3   9   1        5.24        5.27      0.98 o 
   4   9   1       15.27       20.67      1.41 o 
   5   9   1        0.17        0.04      1.10 o 
   6   9   1       97.25      103.85      3.94 o 
   7   9   1        3.21        2.89      1.34 o 
   8   9   1        9.52        6.76      3.58 o 
  -8  10   1       15.04       11.06      1.98 o 
  -7  10   1        3.89        4.67      1.57 o 
  -6  10   1        3.16       -0.70      1.76 o 
  -5  10   1      376.53      397.53      5.61 o 
  -4  10   1      925.47      909.27     10.71 o 
  -3  10   1       38.93       35.71      2.60 o 
  -2  10   1        0.94        0.68      0.82 o 
  -1  10   1        9.96       12.20      1.49 o 
   0  10   1       17.27       17.06      0.90 o 
   1  10   1        4.63        3.03      1.56 o 
   2  10   1      266.12      274.19      5.76 o 
   3  10   1      461.86      422.80      6.20 o 
   4  10   1      569.67      581.59      6.97 o 
   5  10   1      192.84      201.35      3.86 o 
   6  10   1       23.19       23.01      1.87 o 
   7  10   1        0.58       -2.23      1.81 o 
   8  10   1        0.68        0.80      3.18 o 
  -7  11   1        0.63        0.74      1.34 o 
  -6  11   1        0.52       -0.75      1.00 o 
  -5  11   1       13.75       13.19      1.37 o 
  -4  11   1        0.18       -0.60      1.10 o 
  -3  11   1       17.96       20.39      2.79 o 
  -2  11   1        4.50        3.39      1.10 o 
  -1  11   1        0.33        0.80      0.60 o 
   0  11   1       55.40       52.84      2.14 o 
   1  11   1      144.14      143.65      3.45 o 
   2  11   1        0.50        1.08      0.98 o 
   3  11   1      109.06      107.98      3.20 o 
   4  11   1      987.23      980.22     10.06 o 
   5  11   1        0.71       -0.06      0.96 o 
   6  11   1        7.93       10.90      1.64 o 
   7  11   1        0.23       -2.68      1.79 o 
  -7  12   1        0.09        0.75      1.40 o 
  -6  12   1        0.83       -0.44      1.72 o 
  -5  12   1       15.17       18.72      1.51 o 
  -4  12   1        0.64        1.81      1.46 o 
  -3  12   1      163.56      164.99      4.03 o 
  -2  12   1      994.07      971.86      9.41 o 
  -1  12   1       67.55       61.09      2.51 o 
   0  12   1       17.52       14.88      1.44 o 
   1  12   1      194.08      177.10      3.98 o 
   2  12   1     1036.75      994.69     11.51 o 
   3  12   1      304.59      290.16      5.41 o 
   4  12   1       17.07       19.10      1.59 o 
   5  12   1       13.90       16.63      1.99 o 
   6  12   1        1.53        1.37      1.34 o 
   7  12   1        0.02       -1.53      2.39 o 
  -7  13   1        7.51        7.11      1.81 o 
  -6  13   1       15.30       17.66      2.64 o 
  -5  13   1        0.74        0.05      0.89 o 
  -4  13   1        0.62       -0.11      0.83 o 
  -3  13   1        5.40        4.19      1.02 o 
  -2  13   1      159.73      153.43      3.15 o 
  -1  13   1        0.12        0.94      1.65 o 
   0  13   1      113.30      113.03      4.22 o 
   1  13   1        0.05        2.06      1.29 o 
   2  13   1      116.52      121.02      4.33 o 
   3  13   1        1.36        1.65      1.16 o 
   4  13   1        0.57        0.76      1.03 o 
   5  13   1       49.07       44.87      2.21 o 
   6  13   1       62.67       56.56      2.98 o 
   7  13   1        1.74        3.02      2.38 o 
  -6  14   1        7.72       10.17      1.60 o 
  -5  14   1       10.33        9.25      1.32 o 
  -4  14   1        0.10        0.91      1.06 o 
  -3  14   1        1.71        1.71      0.98 o 
  -2  14   1        0.40        0.66      1.25 o 
  -1  14   1       81.06       89.17      4.39 o 
   0  14   1      101.39      114.65      4.57 o 
   1  14   1      229.05      222.54     12.53 o 
   2  14   1       34.33       30.91      2.14 o 
   3  14   1       52.33       55.15      4.44 o 
   4  14   1        1.80        0.57      1.11 o 
   5  14   1       16.91       14.40      1.69 o 
   6  14   1        0.08       -0.14      1.44 o 
  -6  15   1        3.10        2.01      1.49 o 
  -5  15   1        2.38        2.10      1.33 o 
  -4  15   1        0.90        0.94      1.00 o 
  -3  15   1       16.58       16.59      3.44 o 
  -2  15   1       62.24       53.92      2.74 o 
  -1  15   1        7.21       10.01      1.95 o 
   0  15   1       49.09       54.09      4.77 o 
   1  15   1       41.37       40.98      3.98 o 
   2  15   1        6.59        6.60      1.57 o 
   3  15   1        3.00        2.09      1.34 o 
   4  15   1        4.91        5.38      1.37 o 
   5  15   1        1.00       -1.45      1.17 o 
   6  15   1       39.52       41.45      3.21 o 
  -5  16   1        4.96        8.15      2.01 o 
  -4  16   1        4.68        4.15      1.57 o 
  -3  16   1        9.73       12.59      1.81 o 
  -2  16   1      482.49      468.47      7.88 o 
  -1  16   1      313.86      317.89      6.36 o 
   0  16   1        4.96        6.00      2.19 o 
   1  16   1       18.78       17.91      2.25 o 
   2  16   1      105.00      101.63      3.66 o 
   3  16   1       26.46       24.20      2.26 o 
   4  16   1        0.00       -0.17      1.84 o 
   5  16   1        0.30        0.31      1.55 o 
  -4  17   1        4.19        7.14      2.44 o 
  -3  17   1       26.39       36.96      2.56 o 
  -2  17   1        5.33        8.76      1.75 o 
  -1  17   1       50.20       52.24      4.18 o 
   0  17   1       14.95       14.98      2.59 o 
   1  17   1        6.55        6.46      1.81 o 
   2  17   1        9.41       10.97      2.25 o 
   3  17   1        9.35       12.21      1.98 o 
   4  17   1       10.60       12.37      1.73 o 
  -3  18   1       23.90       22.82      2.40 o 
  -2  18   1        6.23        6.35      1.75 o 
  -1  18   1        8.24       11.57      3.18 o 
   0  18   1        8.04        7.24      2.10 o 
   1  18   1        0.31        0.20      1.69 o 
   2  18   1        9.44       13.34      2.78 o 
   3  18   1        0.25        1.53      1.44 o 
  -2  19   1        1.24        5.11      1.91 o 
  -1  19   1       17.05       22.84      2.81 o 
   0  19   1        0.86        0.40      1.99 o 
   1  19   1        7.11       11.10      2.38 o 
   2  19   1        0.00        1.28      1.81 o 
  -9   0   2        2.25        1.99      2.39 o 
  -8   0   2        2.19        5.17      2.39 o 
  -7   0   2        4.42        6.76      1.99 o 
  -6   0   2       93.57       95.29      2.94 o 
  -5   0   2       30.51       32.91      1.81 o 
  -4   0   2      104.62       91.17      2.38 o 
  -3   0   2     1603.20     1563.30     16.58 o 
  -2   0   2     1942.02     2042.94     29.42 o 
  -1   0   2     1995.42     2119.59     22.71 o 
   0   0   2    25009.26    24601.77    350.59 o 
   1   0   2     9763.95     9541.25     94.31 o 
   2   0   2      654.05      615.78     10.78 o 
   3   0   2      764.23      722.76     13.17 o 
   4   0   2      669.65      619.52     12.36 o 
   5   0   2       97.36       98.66      4.38 o 
   6   0   2        4.07        3.98      1.59 o 
   7   0   2        6.80        9.15      1.99 o 
   8   0   2       11.43       10.74      2.78 o 
   9   0   2        0.04       -2.39      2.39 o 
  -9   1   2        3.52        2.39      2.39 o 
  -8   1   2        0.27        0.09      1.24 o 
  -7   1   2        1.54        1.79      1.12 o 
  -6   1   2       17.48       13.63      1.15 o 
  -5   1   2       14.60       17.89      0.93 o 
  -4   1   2       14.44       13.93      0.80 o 
  -3   1   2        3.59        4.10      0.40 o 
  -2   1   2        7.36        8.97      0.40 o 
  -1   1   2       84.56       74.04      1.53 o 
   0   1   2       33.30       21.09      0.80 o 
   1   1   2      534.56      476.01      4.69 o 
   2   1   2       13.08       13.17      0.84 o 
   3   1   2       76.24       79.38      2.25 o 
   4   1   2       45.04       46.14      1.97 o 
   5   1   2       75.13       79.58      2.81 o 
   6   1   2      345.51      335.58     20.50 o 
   7   1   2       15.90       17.93      1.97 o 
   8   1   2       85.16       86.18      4.77 o 
   9   1   2       12.91       12.73      3.58 o 
  -9   2   2        0.57        0.20      1.69 o 
  -8   2   2        1.19       -0.23      1.10 o 
  -7   2   2       15.17       20.48      1.97 o 
  -6   2   2        5.22        4.60      1.21 o 
  -5   2   2      273.87      287.47      4.91 o 
  -4   2   2        6.41        3.32      0.63 o 
  -3   2   2       46.95       51.04      1.13 o 
  -2   2   2    13605.62    13927.53     97.31 o 
  -1   2   2     3169.61     3102.50     28.43 o 
   0   2   2     1185.39     1142.26      9.59 o 
   1   2   2      795.01      794.45      8.91 o 
   2   2   2        8.36        6.59      0.58 o 
   3   2   2      246.81      281.71      4.48 o 
   4   2   2       68.49       66.61      1.87 o 
   5   2   2       88.65       89.56      2.44 o 
   6   2   2       20.46       21.67      2.30 o 
   7   2   2        0.19       -1.39      1.12 o 
   8   2   2        8.29        7.53      1.81 o 
   9   2   2        2.33        5.97      2.78 o 
  -9   3   2        0.83        3.18      1.69 o 
  -8   3   2        1.09        2.06      1.53 o 
  -7   3   2        2.23        0.75      0.93 o 
  -6   3   2        0.04       -0.07      0.62 o 
  -5   3   2        1.38        2.53      0.67 o 
  -4   3   2      306.01      299.54      3.11 o 
  -3   3   2      648.38      661.49      5.15 o 
  -2   3   2       22.59       16.09      0.59 o 
  -1   3   2      738.92      787.75      7.21 o 
   0   3   2      334.93      316.44      4.37 o 
   1   3   2     4631.98     4468.68     28.15 o 
   2   3   2       15.32       12.02      1.33 o 
   3   3   2      294.38      293.82      3.89 o 
   4   3   2     2006.19     2085.91     18.87 o 
   5   3   2       67.77       66.28      2.04 o 
   6   3   2        5.21        4.63      0.98 o 
   7   3   2       44.52       36.95      2.66 o 
   8   3   2        9.66       13.11      2.10 o 
   9   3   2        4.36        0.80      2.78 o 
  -9   4   2        4.71        4.18      1.97 o 
  -8   4   2        2.86        3.22      1.53 o 
  -7   4   2       47.38       53.05      2.53 o 
  -6   4   2        0.50        0.14      0.62 o 
  -5   4   2       96.10      109.45      1.97 o 
  -4   4   2     5870.49     5732.55     33.30 o 
  -3   4   2     1143.53     1161.07      8.34 o 
  -2   4   2       15.34       11.17      0.49 o 
  -1   4   2       49.59       48.38      0.89 o 
   0   4   2      113.17      119.33      4.81 o 
   1   4   2      945.85      925.93      8.78 o 
   2   4   2      366.59      356.40      3.73 o 
   3   4   2      422.87      440.09      5.57 o 
   4   4   2        0.70        1.41      0.75 o 
   5   4   2       26.79       19.97      1.33 o 
   6   4   2        0.80        1.65      0.98 o 
   7   4   2        0.63        0.99      1.12 o 
   8   4   2       10.77       12.47      2.10 o 
   9   4   2        3.00        4.77      3.18 o 
  -9   5   2        4.09        5.91      2.10 o 
  -8   5   2       57.03       54.50      3.38 o 
  -7   5   2        0.16        0.40      2.06 o 
  -6   5   2        1.58        3.51      1.21 o 
  -5   5   2       52.68       54.40      1.47 o 
  -4   5   2       50.30       46.18      1.16 o 
  -3   5   2     1211.69     1278.82      9.16 o 
  -2   5   2      527.65      584.49      5.58 o 
  -1   5   2       23.48       32.09      0.90 o 
   0   5   2       29.17       23.38      0.83 o 
   1   5   2      705.21      765.41     12.09 o 
   2   5   2     2388.49     2614.09     19.59 o 
   3   5   2     1334.86     1338.70     12.92 o 
   4   5   2       75.70       70.15      2.14 o 
   5   5   2      278.08      277.01      4.58 o 
   6   5   2        4.65        6.04      1.21 o 
   7   5   2        0.46        0.20      2.19 o 
   8   5   2        0.67       -1.27      1.32 o 
   9   5   2        7.18        1.59      2.78 o 
  -9   6   2       61.47       61.70      5.17 o 
  -8   6   2      176.92      194.09      7.56 o 
  -7   6   2       37.68       42.74      2.30 o 
  -6   6   2     1465.45     1359.12     14.51 o 
  -5   6   2      306.74      315.81      4.60 o 
  -4   6   2        2.27        1.37      0.60 o 
  -3   6   2      611.37      579.14      6.97 o 
  -2   6   2      601.90      696.38      5.45 o 
  -1   6   2        7.22        7.84      0.78 o 
   0   6   2      290.71      310.22      2.90 o 
   1   6   2     1608.58     1597.84     14.57 o 
   2   6   2      245.61      267.39      3.43 o 
   3   6   2      650.54      655.07     10.09 o 
   4   6   2      106.41       99.75      2.60 o 
   5   6   2        5.63        2.81      0.98 o 
   6   6   2       23.31       21.45      1.57 o 
   7   6   2        0.20        0.84      2.19 o 
   8   6   2       13.72       17.58      3.38 o 
  -8   7   2        5.43        7.77      2.10 o 
  -7   7   2       70.48       74.34      3.29 o 
  -6   7   2      227.74      211.92      6.24 o 
  -5   7   2      233.92      217.45      3.18 o 
  -4   7   2       10.12       12.02      0.92 o 
  -3   7   2      172.51      167.68      2.24 o 
  -2   7   2      194.00      186.44      2.15 o 
  -1   7   2      760.19      878.46      6.62 o 
   0   7   2     5892.18     6425.17     84.01 o 
   1   7   2        0.95        2.64      0.75 o 
   2   7   2      103.97       87.68      2.30 o 
   3   7   2      201.83      210.74      3.28 o 
   4   7   2       87.14       81.40      2.42 o 
   5   7   2       20.05       15.52      1.44 o 
   6   7   2       77.61       80.29      2.83 o 
   7   7   2       49.74       44.55      2.94 o 
   8   7   2        2.67        1.79      1.62 o 
  -8   8   2      191.69      168.89     14.12 o 
  -7   8   2      197.55      209.06      5.48 o 
  -6   8   2      314.00      338.84      6.25 o 
  -5   8   2      374.78      367.20      4.44 o 
  -4   8   2        4.46        4.08      0.83 o 
  -3   8   2       60.82       56.68      2.99 o 
  -2   8   2       29.24       26.12      1.13 o 
  -1   8   2        3.61        6.72      0.88 o 
   0   8   2     1095.78     1165.93     13.66 o 
   1   8   2       58.10       65.70      2.53 o 
   2   8   2      849.81      810.68      9.08 o 
   3   8   2       62.87       67.71      1.93 o 
   4   8   2       20.87       20.00      1.28 o 
   5   8   2      137.25      143.84      3.52 o 
   6   8   2       19.22       19.76      1.67 o 
   7   8   2       46.72       42.89      4.57 o 
   8   8   2       27.38       21.08      3.98 o 
  -8   9   2       23.34       17.74      2.66 o 
  -7   9   2       41.04       32.58      2.37 o 
  -6   9   2       13.35       16.72      2.25 o 
  -5   9   2       18.20       17.64      1.26 o 
  -4   9   2      108.04      108.28      2.87 o 
  -3   9   2        0.52        0.32      0.56 o 
  -2   9   2      136.02      157.12      3.79 o 
  -1   9   2       94.43       87.24      2.56 o 
   0   9   2       85.62      102.58      2.62 o 
   1   9   2      476.93      509.76      8.17 o 
   2   9   2     2162.40     2159.82     20.44 o 
   3   9   2        0.07        0.39      0.75 o 
   4   9   2      125.62      130.58      2.92 o 
   5   9   2       50.61       46.24      3.07 o 
   6   9   2        0.02       -0.12      1.05 o 
   7   9   2        7.35        6.33      2.39 o 
   8   9   2        0.01        0.00      2.78 o 
  -8  10   2       16.04       11.49      3.58 o 
  -7  10   2       18.89       18.06      1.98 o 
  -6  10   2        4.18        2.56      1.37 o 
  -5  10   2      126.75      126.44      2.72 o 
  -4  10   2      932.35      937.57      9.29 o 
  -3  10   2      273.01      253.84      3.81 o 
  -2  10   2        3.19        3.02      1.15 o 
  -1  10   2        8.86        6.18      1.03 o 
   0  10   2      163.26      149.23      3.29 o 
   1  10   2        7.81        9.11      1.21 o 
   2  10   2       92.77       91.57      2.81 o 
   3  10   2      539.87      504.46      7.82 o 
   4  10   2       10.41        8.06      1.32 o 
   5  10   2       24.99       26.00      1.96 o 
   6  10   2        5.47        5.22      1.40 o 
   7  10   2        0.62       -0.76      2.59 o 
  -7  11   2        3.00        1.40      1.40 o 
  -6  11   2       10.73       12.13      1.52 o 
  -5  11   2       29.75       31.96      1.82 o 
  -4  11   2       29.98       28.02      1.57 o 
  -3  11   2        0.54        0.46      0.98 o 
  -2  11   2       45.54       45.70      2.80 o 
  -1  11   2        9.42        7.39      0.83 o 
   0  11   2       97.72       90.39      2.76 o 
   1  11   2        6.90       10.21      1.21 o 
   2  11   2        0.64        0.00      0.91 o 
   3  11   2      317.56      298.49      9.37 o 
   4  11   2       95.77       89.69      2.67 o 
   5  11   2       16.09       16.78      1.53 o 
   6  11   2        4.29        5.76      1.52 o 
   7  11   2        2.24        3.18      1.91 o 
  -7  12   2        1.89        4.48      2.56 o 
  -6  12   2        9.27       11.39      1.48 o 
  -5  12   2        0.00       -0.37      1.31 o 
  -4  12   2        0.90        0.91      0.91 o 
  -3  12   2       63.17       60.93      2.05 o 
  -2  12   2      303.73      298.78      4.54 o 
  -1  12   2      160.99      155.79      3.66 o 
   0  12   2        3.54        2.85      2.14 o 
   1  12   2      661.03      631.80      9.57 o 
   2  12   2      179.93      169.88      3.98 o 
   3  12   2      166.47      167.75      4.12 o 
   4  12   2       32.58       31.53      1.83 o 
   5  12   2        0.12       -0.13      1.04 o 
   6  12   2       17.71       21.50      1.98 o 
   7  12   2        0.15       -1.59      1.42 o 
  -7  13   2        1.02        0.57      1.38 o 
  -6  13   2        1.59        0.38      1.14 o 
  -5  13   2       31.66       36.27      1.97 o 
  -4  13   2       29.83       28.67      1.68 o 
  -3  13   2       27.82       29.67      1.61 o 
  -2  13   2        3.41        1.64      1.40 o 
  -1  13   2        7.40       11.53      1.52 o 
   0  13   2        0.21        1.06      1.15 o 
   1  13   2       14.48       16.64      2.10 o 
   2  13   2      187.36      191.59      4.44 o 
   3  13   2       24.29       23.37      2.18 o 
   4  13   2       32.33       31.82      1.89 o 
   5  13   2       24.22       28.59      1.88 o 
   6  13   2       72.33       60.67      3.10 o 
  -6  14   2        0.19        0.35      1.19 o 
  -5  14   2        2.01        0.53      1.04 o 
  -4  14   2        0.12        1.27      1.02 o 
  -3  14   2        0.83        1.63      0.94 o 
  -2  14   2        1.70        3.14      1.30 o 
  -1  14   2      154.22      154.54      3.98 o 
   0  14   2      988.18      989.28     14.51 o 
   1  14   2      391.10      364.36     13.34 o 
   2  14   2       44.82       45.92      2.44 o 
   3  14   2        3.43        3.28      1.29 o 
   4  14   2       29.88       33.85      2.02 o 
   5  14   2        0.06        0.00      1.21 o 
   6  14   2        4.14        6.00      1.75 o 
  -6  15   2        1.65        2.76      1.49 o 
  -5  15   2       17.17       22.95      1.82 o 
  -4  15   2       16.68       17.35      2.07 o 
  -3  15   2       20.70       17.18      1.87 o 
  -2  15   2        0.98        1.61      1.59 o 
  -1  15   2       53.82       54.48      2.67 o 
   0  15   2       51.46       54.71      4.97 o 
   1  15   2       13.66       13.94      2.10 o 
   2  15   2        0.08       -1.82      1.21 o 
   3  15   2        0.74       -1.03      1.21 o 
   4  15   2        0.86        1.85      1.28 o 
   5  15   2        0.09        0.27      1.25 o 
  -5  16   2        8.41       14.22      2.27 o 
  -4  16   2        0.48       -2.39      1.69 o 
  -3  16   2        8.24        8.85      1.68 o 
  -2  16   2      275.72      289.09      6.04 o 
  -1  16   2      196.08      193.16      4.81 o 
   0  16   2       34.24       36.76      4.77 o 
   1  16   2       32.38       34.02      2.81 o 
   2  16   2        8.50        7.71      2.39 o 
   3  16   2        7.16        5.83      1.57 o 
   4  16   2        0.31       -0.87      1.38 o 
   5  16   2        0.00        0.34      1.31 o 
  -4  17   2        1.23        0.27      2.10 o 
  -3  17   2        6.83       10.64      1.81 o 
  -2  17   2        2.45        3.35      1.52 o 
  -1  17   2       14.12       13.37      3.38 o 
   0  17   2       12.09       16.25      2.38 o 
   1  17   2       11.88       13.13      2.38 o 
   2  17   2       45.50       46.26      3.51 o 
   3  17   2        1.31        2.05      1.52 o 
   4  17   2       41.80       51.12      2.71 o 
  -3  18   2      114.82      126.54      5.33 o 
  -2  18   2       10.60        6.62      1.84 o 
  -1  18   2       15.69       16.39      2.38 o 
   0  18   2        5.72        7.69      2.59 o 
   1  18   2        9.34        7.56      2.10 o 
   2  18   2        0.85       -0.22      1.53 o 
   3  18   2        4.89        6.26      2.20 o 
  -2  19   2       14.44       19.85      2.66 o 
  -1  19   2        0.37        0.99      1.69 o 
   0  19   2        6.60        5.97      1.99 o 
   1  19   2        9.91       12.96      2.48 o 
   2  19   2       34.81       50.51      5.17 o 
  -9   1   3        0.87        1.59      1.69 o 
  -8   1   3       19.05       17.50      2.25 o 
  -7   1   3       55.55       55.18      2.81 o 
  -6   1   3      128.36      131.82      2.97 o 
  -5   1   3      169.08      168.74      2.56 o 
  -4   1   3       20.06       20.96      1.34 o 
  -3   1   3       71.16       71.22      1.23 o 
  -2   1   3      378.01      388.26      4.03 o 
  -1   1   3     2158.95     2092.34     32.22 o 
   0   1   3       95.14       85.31      1.24 o 
   1   1   3     2528.45     2433.93     17.50 o 
   2   1   3      356.43      364.11      3.62 o 
   3   1   3      410.75      434.33      5.03 o 
   4   1   3        0.06       -0.69      0.46 o 
   5   1   3       95.93       98.95      2.51 o 
   6   1   3      423.09      444.10      7.84 o 
   7   1   3       52.94       59.85      3.23 o 
   8   1   3       19.66       23.25      4.18 o 
   9   1   3        3.98        5.57      1.97 o 
  -9   2   3        2.18        1.19      1.69 o 
  -8   2   3        0.05        0.40      1.59 o 
  -7   2   3        2.84        4.77      1.41 o 
  -6   2   3        5.21        7.25      1.52 o 
  -5   2   3       65.04       74.38      1.78 o 
  -4   2   3      111.08      110.72      1.85 o 
  -3   2   3       60.28       52.29      3.04 o 
  -2   2   3      893.77      931.34      7.14 o 
  -1   2   3     5971.88     6007.11     72.32 o 
   0   2   3       10.01        5.44      0.40 o 
   1   2   3      867.82      811.97      6.54 o 
   2   2   3      940.40      953.59      8.56 o 
   3   2   3       78.55       84.60      1.87 o 
   4   2   3        2.50        2.73      0.59 o 
   5   2   3       13.74       15.95      1.29 o 
   6   2   3       60.32       57.32      2.81 o 
   7   2   3        1.27       -0.18      1.24 o 
   8   2   3        4.82        7.49      1.81 o 
   9   2   3        0.14        2.72      4.37 o 
  -9   3   3       15.70       11.23      4.37 o 
  -8   3   3        0.74       -0.99      1.41 o 
  -7   3   3        3.25        2.63      1.05 o 
  -6   3   3       25.09       27.79      2.80 o 
  -5   3   3       61.35       62.20      1.57 o 
  -4   3   3      601.26      605.33      5.62 o 
  -3   3   3       63.01       65.45      1.19 o 
  -2   3   3      162.38      154.27      1.90 o 
  -1   3   3     1031.50      981.06     13.00 o 
   0   3   3       17.01       15.30      0.51 o 
   1   3   3      433.99      396.03      3.63 o 
   2   3   3      583.65      576.07      5.87 o 
   3   3   3      664.78      672.64      7.18 o 
   4   3   3     1110.52     1216.89     12.34 o 
   5   3   3      147.24      167.93      3.33 o 
   6   3   3       26.90       31.82      2.38 o 
   7   3   3        0.05       -0.40      1.59 o 
   8   3   3        3.97        3.90      1.53 o 
   9   3   3        1.62       -0.31      3.98 o 
  -9   4   3        0.30        1.79      1.69 o 
  -8   4   3        0.05       -0.80      1.99 o 
  -7   4   3        2.81        1.99      1.41 o 
  -6   4   3       72.91       69.14      2.39 o 
  -5   4   3       31.71       33.78      1.23 o 
  -4   4   3     3415.86     3577.82     27.46 o 
  -3   4   3     1512.22     1534.73     10.68 o 
  -2   4   3      235.00      239.00      2.40 o 
  -1   4   3      169.46      173.91      2.90 o 
   0   4   3      565.59      547.50      4.75 o 
   1   4   3     1745.34     1694.80     13.53 o 
   2   4   3       35.07       36.24      1.10 o 
   3   4   3      461.63      448.31      6.88 o 
   4   4   3      125.47      132.24      2.87 o 
   5   4   3       38.61       41.10      1.75 o 
   6   4   3       25.33       24.09      2.10 o 
   7   4   3        0.03        0.04      1.39 o 
   8   4   3        0.58        1.70      1.53 o 
  -9   5   3        3.60        2.22      2.59 o 
  -8   5   3       25.41       24.80      2.66 o 
  -7   5   3       17.40       15.87      2.10 o 
  -6   5   3        0.57        1.59      1.05 o 
  -5   5   3       71.85       83.81      1.79 o 
  -4   5   3       73.20       77.00      1.47 o 
  -3   5   3      215.21      220.20      2.54 o 
  -2   5   3     4535.50     4731.08     29.98 o 
  -1   5   3      582.25      623.54      4.91 o 
   0   5   3      648.54      611.86      5.68 o 
   1   5   3       27.33       27.12      0.70 o 
   2   5   3     3175.70     3669.02     26.63 o 
   3   5   3       76.08       90.96      2.66 o 
   4   5   3       48.46       55.89      3.23 o 
   5   5   3        0.01        0.07      0.75 o 
   6   5   3       23.99       21.50      2.19 o 
   7   5   3        0.16        0.87      1.32 o 
   8   5   3        0.50       -0.90      1.53 o 
  -9   6   3       14.53        9.73      2.38 o 
  -8   6   3      253.30      251.98      6.89 o 
  -7   6   3       22.19       17.72      2.25 o 
  -6   6   3     1009.68      930.23     10.96 o 
  -5   6   3      192.99      191.63      3.34 o 
  -4   6   3        0.07        0.05      0.59 o 
  -3   6   3        0.57        0.37      0.38 o 
  -2   6   3      253.81      285.16      2.89 o 
  -1   6   3      322.32      344.50      3.74 o 
   0   6   3      216.94      221.67      2.66 o 
   1   6   3      149.94      146.23      1.68 o 
   2   6   3       50.90       46.33      1.43 o 
   3   6   3       48.96       59.87      3.52 o 
   4   6   3       20.34       21.45      1.44 o 
   5   6   3       98.24       94.52      3.71 o 
   6   6   3      192.02      184.75      5.20 o 
   7   6   3        9.28       11.62      1.97 o 
   8   6   3       28.06       23.11      3.78 o 
  -8   7   3        3.63        3.89      1.81 o 
  -7   7   3        0.15        1.59      1.53 o 
  -6   7   3        4.13        4.85      1.34 o 
  -5   7   3       99.59       97.25      2.81 o 
  -4   7   3       24.65       24.80      1.48 o 
  -3   7   3        0.00       -0.43      0.38 o 
  -2   7   3       41.15       50.53      1.15 o 
  -1   7   3      324.82      351.74      5.23 o 
   0   7   3      108.98      101.38      1.61 o 
   1   7   3       34.39       43.93      1.72 o 
   2   7   3       85.65       93.97      2.08 o 
   3   7   3      200.47      225.52      3.42 o 
   4   7   3       19.45       16.20      1.34 o 
   5   7   3       21.88       22.86      2.02 o 
   6   7   3        4.87        4.52      1.53 o 
   7   7   3        0.01       -1.35      1.32 o 
   8   7   3        0.04        1.16      1.59 o 
  -8   8   3      315.76      293.45     12.14 o 
  -7   8   3        3.50        1.01      1.99 o 
  -6   8   3      326.15      313.69      5.74 o 
  -5   8   3       21.60       21.46      1.48 o 
  -4   8   3        0.55        3.56      0.75 o 
  -3   8   3       39.89       44.83      1.53 o 
  -2   8   3        0.50        0.27      0.44 o 
  -1   8   3      300.36      324.43      3.59 o 
   0   8   3        7.47        9.17      0.64 o 
   1   8   3       68.34       85.11      3.66 o 
   2   8   3       35.36       34.72      2.47 o 
   3   8   3       17.70       15.54      1.32 o 
   4   8   3       31.14       35.69      2.13 o 
   5   8   3       17.09       15.82      1.49 o 
   6   8   3       54.80       51.37      5.77 o 
   7   8   3        0.16        0.32      1.32 o 
   8   8   3       38.70       31.75      3.06 o 
  -8   9   3        9.04        7.88      2.20 o 
  -7   9   3       16.90       10.43      1.67 o 
  -6   9   3       15.32       14.79      1.89 o 
  -5   9   3        7.04        4.77      1.08 o 
  -4   9   3        5.26        5.17      0.88 o 
  -3   9   3       29.59       30.53      1.33 o 
  -2   9   3      447.56      496.53     13.11 o 
  -1   9   3       14.33       14.81      0.88 o 
   0   9   3       14.05       16.54      0.85 o 
   1   9   3       32.86       30.49      1.97 o 
   2   9   3      779.38      839.58      9.59 o 
   3   9   3      128.21      134.42      2.88 o 
   4   9   3       34.94       39.35      1.79 o 
   5   9   3       33.35       31.91      2.32 o 
   6   9   3       12.50       14.89      2.10 o 
   7   9   3        4.28        5.32      1.99 o 
   8   9   3        4.49        3.12      1.91 o 
  -8  10   3       10.17        5.97      2.25 o 
  -7  10   3       17.78       16.60      2.07 o 
  -6  10   3        0.28       -0.30      1.44 o 
  -5  10   3        0.12        0.93      1.03 o 
  -4  10   3      142.89      147.04      2.99 o 
  -3  10   3      152.73      147.49      2.85 o 
  -2  10   3       42.77       42.62      1.55 o 
  -1  10   3        0.01        0.76      0.73 o 
   0  10   3       15.93       15.53      1.38 o 
   1  10   3        9.26       15.74      3.78 o 
   2  10   3       64.80       69.83      2.44 o 
   3  10   3       19.30       17.83      1.33 o 
   4  10   3       53.60       45.06      3.44 o 
   5  10   3       11.46        8.27      1.44 o 
   6  10   3        0.21        0.48      1.32 o 
   7  10   3        0.23        0.83      2.59 o 
  -7  11   3       10.26       11.16      1.87 o 
  -6  11   3        0.42       -0.05      1.08 o 
  -5  11   3       10.27       10.84      2.18 o 
  -4  11   3      109.20      106.92      2.76 o 
  -3  11   3        3.52        4.61      0.91 o 
  -2  11   3       13.25       11.26      1.00 o 
  -1  11   3        5.15        6.95      0.83 o 
   0  11   3       42.31       41.75      2.90 o 
   1  11   3       65.64       63.47      2.94 o 
   2  11   3      198.04      193.67      4.12 o 
   3  11   3        4.89        4.23      1.08 o 
   4  11   3      125.27      116.18      3.08 o 
   5  11   3       73.81       70.33      2.97 o 
   6  11   3        2.96        4.74      2.19 o 
   7  11   3        0.05       -1.88      1.53 o 
  -7  12   3        0.13        1.21      1.38 o 
  -6  12   3        4.82        4.13      1.55 o 
  -5  12   3        9.25       13.75      1.73 o 
  -4  12   3        3.43        3.77      1.44 o 
  -3  12   3        5.25        4.47      1.00 o 
  -2  12   3      137.23      132.58      3.68 o 
  -1  12   3        0.19       -0.80      1.50 o 
   0  12   3        4.04        6.11      1.25 o 
   1  12   3      211.88      187.42      5.06 o 
   2  12   3      106.74      102.48      3.13 o 
   3  12   3       34.76       29.45      1.73 o 
   4  12   3       19.00       23.43      1.72 o 
   5  12   3        5.73        5.59      1.52 o 
   6  12   3       14.93       20.35      2.48 o 
   7  12   3        0.17       -2.13      1.42 o 
  -7  13   3       20.93       26.64      2.50 o 
  -6  13   3        1.73        0.29      1.38 o 
  -5  13   3        2.03        2.05      1.26 o 
  -4  13   3       14.55       14.54      1.64 o 
  -3  13   3       56.68       50.99      2.02 o 
  -2  13   3        3.11        1.19      1.05 o 
  -1  13   3       57.33       59.63      2.51 o 
   0  13   3        8.75        8.23      1.47 o 
   1  13   3       43.52       45.19      2.81 o 
   2  13   3       19.55       17.26      2.66 o 
   3  13   3        1.70       -0.71      0.96 o 
   4  13   3        0.68       -0.52      0.96 o 
   5  13   3        0.12       -1.75      1.84 o 
   6  13   3       34.47       33.05      3.78 o 
  -6  14   3        0.01       -1.70      1.13 o 
  -5  14   3        0.89        2.32      1.40 o 
  -4  14   3        6.26        3.84      1.40 o 
  -3  14   3       34.09       34.43      2.11 o 
  -2  14   3        5.63        3.41      1.29 o 
  -1  14   3      243.13      244.61      5.12 o 
   0  14   3       34.33       35.46      2.21 o 
   1  14   3      135.10      124.13     11.14 o 
   2  14   3       24.26       21.23      2.38 o 
   3  14   3        3.16        4.25      1.17 o 
   4  14   3        7.52        9.02      1.49 o 
   5  14   3        0.65       -0.49      1.04 o 
   6  14   3        3.69        5.49      1.99 o 
  -6  15   3        4.09        6.35      2.81 o 
  -5  15   3        6.53        8.14      1.83 o 
  -4  15   3        0.21        0.09      1.81 o 
  -3  15   3        8.21       11.46      1.57 o 
  -2  15   3       11.37       10.42      1.64 o 
  -1  15   3        9.27       10.28      1.61 o 
   0  15   3      356.13      354.66      7.88 o 
   1  15   3        7.75        5.57      1.81 o 
   2  15   3       21.77       23.27      2.38 o 
   3  15   3        0.35        0.13      1.02 o 
   4  15   3        0.83       -0.06      1.17 o 
   5  15   3        3.00        3.98      2.47 o 
  -5  16   3        9.37       10.17      2.66 o 
  -4  16   3        3.27        4.61      2.10 o 
  -3  16   3       50.66       50.98      2.81 o 
  -2  16   3      254.57      280.13      5.81 o 
  -1  16   3      190.76      187.25      4.81 o 
   0  16   3        3.51        3.80      1.99 o 
   1  16   3        8.49       11.88      2.10 o 
   2  16   3       73.55       84.14      4.19 o 
   3  16   3        2.62        2.15      1.17 o 
   4  16   3        1.32        2.77      1.23 o 
   5  16   3        0.00        0.03      1.47 o 
  -4  17   3       31.38       37.20      3.66 o 
  -3  17   3        0.38        1.65      1.67 o 
  -2  17   3       25.55       29.01      2.37 o 
  -1  17   3        3.44        3.45      1.52 o 
   0  17   3       11.28       18.28      2.38 o 
   1  17   3       12.68       12.96      2.39 o 
   2  17   3       36.81       40.15      6.76 o 
   3  17   3       12.87       13.38      2.22 o 
   4  17   3       18.33       27.14      2.41 o 
  -3  18   3      203.98      214.61      7.36 o 
  -2  18   3        0.04        1.09      2.27 o 
  -1  18   3       15.05       19.10      2.53 o 
   0  18   3        0.11        1.29      2.98 o 
   1  18   3        1.35        2.26      1.81 o 
   2  18   3        3.24        6.30      2.98 o 
   3  18   3       23.48       25.70      2.44 o 
  -2  19   3       35.74       55.95      6.56 o 
  -1  19   3        5.81        6.16      2.20 o 
   0  19   3        5.50        6.31      1.91 o 
   1  19   3        9.86        8.89      3.18 o 
  -9   0   4        1.73        3.98      2.39 o 
  -8   0   4       22.77       22.27      3.18 o 
  -7   0   4       75.88       81.15      4.77 o 
  -6   0   4       70.35       68.02      3.98 o 
  -5   0   4      377.75      360.09      5.73 o 
  -4   0   4       14.56       11.93      0.95 o 
  -3   0   4     3839.55     3772.66     80.65 o 
  -2   0   4      572.37      601.98     10.77 o 
  -1   0   4      926.98      842.82      9.16 o 
   0   0   4      326.25      294.84      4.08 o 
   1   0   4      214.72      222.23      3.66 o 
   2   0   4        5.61        6.57      0.84 o 
   3   0   4        0.24        0.80      0.80 o 
   4   0   4      109.47      113.72      4.97 o 
   5   0   4        0.14        0.00      1.19 o 
   6   0   4        3.03        1.19      1.59 o 
   7   0   4        0.67       -0.80      1.99 o 
   8   0   4        0.74        3.98      2.39 o 
  -9   1   4       13.78       13.25      2.98 o 
  -8   1   4       16.37       16.00      2.25 o 
  -7   1   4        1.14       -0.40      1.12 o 
  -6   1   4      225.10      228.56      5.20 o 
  -5   1   4        9.87       10.91      1.08 o 
  -4   1   4        0.10       -0.18      0.43 o 
  -3   1   4      967.76      911.04      7.25 o 
  -2   1   4      417.50      384.14      5.09 o 
  -1   1   4     5042.02     4800.57     47.42 o 
   0   1   4     1504.06     1415.10     12.21 o 
   1   1   4      859.37      846.33     14.08 o 
   2   1   4       18.98       22.28      0.83 o 
   3   1   4        6.27        5.18      1.22 o 
   4   1   4      353.87      366.89      4.80 o 
   5   1   4       54.04       58.67      2.53 o 
   6   1   4        0.21        0.40      1.19 o 
   7   1   4        4.94        6.29      1.53 o 
   8   1   4       12.35       13.44      2.59 o 
  -9   2   4        1.03        1.22      2.19 o 
  -8   2   4        0.01        0.44      3.18 o 
  -7   2   4        1.24       -0.80      1.12 o 
  -6   2   4       82.35       98.86     17.30 o 
  -5   2   4      318.59      305.88      4.42 o 
  -4   2   4      834.46      812.63      6.94 o 
  -3   2   4      454.15      483.73      3.83 o 
  -2   2   4       42.70       52.42      1.90 o 
  -1   2   4     1806.74     1784.01     11.81 o 
   0   2   4      185.15      204.24      1.98 o 
   1   2   4      325.69      309.37      3.69 o 
   2   2   4      141.49      134.67      2.08 o 
   3   2   4       21.12       28.32      1.67 o 
   4   2   4        0.18       -0.45      0.74 o 
   5   2   4       24.79       30.30      2.10 o 
   6   2   4        0.01        0.35      1.02 o 
   7   2   4        2.97        2.62      1.79 o 
   8   2   4        0.12        3.07      1.53 o 
  -9   3   4        0.04       -1.47      1.81 o 
  -8   3   4        1.49        2.02      1.79 o 
  -7   3   4       13.31       16.68      2.63 o 
  -6   3   4       57.60       54.33      5.17 o 
  -5   3   4      313.40      317.12      4.65 o 
  -4   3   4     2284.81     2349.14     19.95 o 
  -3   3   4       99.37       91.92      1.72 o 
  -2   3   4      397.84      352.63      3.10 o 
  -1   3   4      127.80      140.95      1.44 o 
   0   3   4        1.03        2.37      0.40 o 
   1   3   4      311.58      285.25      3.51 o 
   2   3   4        2.70        3.30      0.40 o 
   3   3   4        0.00       -0.45      0.67 o 
   4   3   4      500.95      550.04     14.45 o 
   5   3   4        7.59       11.32      3.18 o 
   6   3   4        0.82        2.52      1.24 o 
   7   3   4        2.28        2.86      1.53 o 
   8   3   4        6.16        4.56      1.81 o 
  -9   4   4        5.34        4.77      2.25 o 
  -8   4   4        1.67        1.39      1.41 o 
  -7   4   4        1.95        0.35      1.24 o 
  -6   4   4       76.41       74.54      2.57 o 
  -5   4   4       12.76       12.42      0.98 o 
  -4   4   4       43.72       38.93      1.28 o 
  -3   4   4       67.65       63.93      1.64 o 
  -2   4   4     1357.47     1396.08      9.68 o 
  -1   4   4      848.20      888.07      6.46 o 
   0   4   4      744.38      809.40      5.46 o 
   1   4   4       20.37       13.39      0.66 o 
   2   4   4       87.34      103.99      1.58 o 
   3   4   4      485.27      500.56      6.02 o 
   4   4   4      891.23      946.97     10.09 o 
   5   4   4        5.33        1.19      1.59 o 
   6   4   4       30.85       36.18      2.59 o 
   7   4   4        0.12        0.22      1.24 o 
   8   4   4        2.59        3.24      1.81 o 
  -9   5   4        0.71       -2.29      1.53 o 
  -8   5   4        4.60        2.19      2.19 o 
  -7   5   4        0.39        0.80      1.41 o 
  -6   5   4       11.69       11.04      2.19 o 
  -5   5   4        6.63        8.58      0.86 o 
  -4   5   4       88.29       97.34      2.00 o 
  -3   5   4      110.28      124.45      1.82 o 
  -2   5   4     2460.64     2699.04     19.85 o 
  -1   5   4     1060.08     1090.39     11.89 o 
   0   5   4        0.05        0.45      0.38 o 
   1   5   4      279.34      303.45      2.74 o 
   2   5   4     2873.64     3161.72     31.51 o 
   3   5   4        1.06        5.49      3.54 o 
   4   5   4       33.87       35.31      1.80 o 
   5   5   4       14.47       14.74      1.79 o 
   6   5   4        2.08        3.93      1.24 o 
   7   5   4       12.52       16.64      2.10 o 
   8   5   4        7.15        8.15      1.99 o 
  -9   6   4        9.28       13.17      2.53 o 
  -8   6   4       16.80       17.02      2.53 o 
  -7   6   4        8.23       10.15      1.97 o 
  -6   6   4      215.81      218.94      4.58 o 
  -5   6   4       67.72       63.86      1.93 o 
  -4   6   4       65.70       67.09      1.52 o 
  -3   6   4      118.01      111.40      1.83 o 
  -2   6   4      630.99      623.62      5.15 o 
  -1   6   4       71.19       79.50      1.44 o 
   0   6   4      856.73      883.87      6.69 o 
   1   6   4       17.34       20.70      0.76 o 
   2   6   4        5.94       11.24      0.68 o 
   3   6   4       39.88       43.96      2.30 o 
   4   6   4       47.16       46.27      2.12 o 
   5   6   4       48.10       50.84      2.66 o 
   6   6   4      148.42      149.17     10.74 o 
   7   6   4       14.11       19.00      2.39 o 
   8   6   4       36.42       39.18      3.09 o 
  -8   7   4        0.09       -2.29      1.53 o 
  -7   7   4        1.12        4.57      1.69 o 
  -6   7   4        0.81        0.27      1.37 o 
  -5   7   4        0.43        0.10      0.98 o 
  -4   7   4       24.41       24.86      1.25 o 
  -3   7   4      183.07      192.47      2.48 o 
  -2   7   4      225.01      255.49      3.23 o 
  -1   7   4      182.30      188.43      2.39 o 
   0   7   4     8611.22     9383.68     69.35 o 
   1   7   4     1744.62     1813.57     11.51 o 
   2   7   4        0.00       -0.11      0.48 o 
   3   7   4       38.28       55.15      2.04 o 
   4   7   4       46.42       54.63      2.47 o 
   5   7   4      104.79      108.26      3.94 o 
   6   7   4       17.92       16.45      2.10 o 
   7   7   4        4.44        4.37      2.39 o 
   8   7   4        3.82        2.65      1.62 o 
  -8   8   4      122.15      116.56      6.36 o 
  -7   8   4       48.17       36.84      2.81 o 
  -6   8   4       40.81       48.47      2.08 o 
  -5   8   4        3.41        4.51      1.03 o 
  -4   8   4       38.17       36.76      2.77 o 
  -3   8   4        1.61        0.61      0.63 o 
  -2   8   4      328.03      330.49      3.48 o 
  -1   8   4      436.13      406.24      3.92 o 
   0   8   4       16.25       17.80      0.80 o 
   1   8   4      452.25      464.55      4.78 o 
   2   8   4       11.95       15.14      2.07 o 
   3   8   4        3.20        2.77      0.86 o 
   4   8   4       21.41       18.90      1.44 o 
   5   8   4       98.42      106.19      4.97 o 
   6   8   4       25.76       28.51      4.18 o 
   7   8   4       39.83       39.87      3.06 o 
   8   8   4       41.90       47.34      3.78 o 
  -8   9   4        6.48        8.49      2.38 o 
  -7   9   4       57.50       53.30      3.38 o 
  -6   9   4        0.23       -0.10      0.99 o 
  -5   9   4       33.86       31.20      2.01 o 
  -4   9   4        2.22        1.16      0.98 o 
  -3   9   4        6.17        6.09      0.88 o 
  -2   9   4      854.47      878.00      8.97 o 
  -1   9   4      233.09      262.13      3.05 o 
   0   9   4       71.76       80.73      1.57 o 
   1   9   4      413.04      439.46      9.44 o 
   2   9   4       93.08      107.22      2.48 o 
   3   9   4      185.00      201.00      3.53 o 
   4   9   4       23.52       22.77      1.75 o 
   5   9   4        6.72        7.94      1.44 o 
   6   9   4        3.28        1.79      1.62 o 
   7   9   4       25.13       24.70      2.77 o 
  -8  10   4        5.11        3.66      2.10 o 
  -7  10   4        2.30        5.05      1.81 o 
  -6  10   4        6.08        6.79      1.23 o 
  -5  10   4        0.02       -0.35      1.10 o 
  -4  10   4        1.24        1.35      1.16 o 
  -3  10   4      208.80      189.36      4.14 o 
  -2  10   4      151.59      163.96      3.16 o 
  -1  10   4      143.31      141.82      2.25 o 
   0  10   4      140.38      137.46      4.64 o 
   1  10   4      112.89      105.74      7.16 o 
   2  10   4       11.65       11.80      1.17 o 
   3  10   4       60.81       55.51      2.08 o 
   4  10   4       93.62       97.36      3.12 o 
   5  10   4       36.71       38.11      2.51 o 
   6  10   4        0.66        0.98      1.38 o 
   7  10   4        4.10        5.29      1.81 o 
  -7  11   4        0.27       -1.39      1.41 o 
  -6  11   4        5.52        3.83      1.23 o 
  -5  11   4       58.55       51.98      2.44 o 
  -4  11   4      506.67      489.85      7.26 o 
  -3  11   4      100.79      102.70      2.50 o 
  -2  11   4        0.45        0.37      1.03 o 
  -1  11   4       90.51       86.16      2.81 o 
   0  11   4        8.21        9.28      1.29 o 
   1  11   4       19.32       15.62      1.81 o 
   2  11   4        0.18       -0.19      0.83 o 
   3  11   4       48.73       38.99      1.88 o 
   4  11   4      149.30      137.61      3.28 o 
   5  11   4        1.96        1.77      1.34 o 
   6  11   4       24.70       25.79      3.18 o 
   7  11   4        1.02       -0.24      2.39 o 
  -7  12   4        0.12       -1.19      1.69 o 
  -6  12   4       10.62       12.58      1.53 o 
  -5  12   4       63.81       60.65      2.90 o 
  -4  12   4       84.10       74.05      2.90 o 
  -3  12   4       10.13       10.65      1.23 o 
  -2  12   4        6.69       10.56      1.67 o 
  -1  12   4      117.65      102.10      4.09 o 
   0  12   4       66.53       70.64      2.85 o 
   1  12   4        5.80        5.03      1.59 o 
   2  12   4        4.22        2.39      1.32 o 
   3  12   4        0.00       -0.82      0.96 o 
   4  12   4        0.25       -0.24      0.96 o 
   5  12   4        0.10        1.01      1.34 o 
   6  12   4        3.53        3.43      1.81 o 
  -7  13   4        0.01       -0.80      1.69 o 
  -6  13   4       26.96       20.13      1.77 o 
  -5  13   4        5.70        6.28      1.52 o 
  -4  13   4        0.80        1.42      2.01 o 
  -3  13   4       54.29       48.94      1.96 o 
  -2  13   4      253.70      229.75     10.44 o 
  -1  13   4        4.19        7.24      1.52 o 
   0  13   4      102.58       92.75      3.30 o 
   1  13   4       67.26       58.21      4.18 o 
   2  13   4        3.24        4.16      1.53 o 
   3  13   4       41.51       41.56      2.08 o 
   4  13   4       65.75       74.01      2.72 o 
   5  13   4        3.29        3.24      1.52 o 
   6  13   4       19.20       20.98      2.77 o 
  -6  14   4       24.89       22.53      2.70 o 
  -5  14   4        3.47        4.14      1.40 o 
  -4  14   4       54.53       57.37      3.40 o 
  -3  14   4       10.70       10.43      1.95 o 
  -2  14   4       52.65       42.15      5.35 o 
  -1  14   4        2.58        6.99      1.93 o 
   0  14   4      116.28      105.98      3.45 o 
   1  14   4        5.86        7.49      1.81 o 
   2  14   4        2.79        3.62      1.53 o 
   3  14   4        0.09       -1.30      1.00 o 
   4  14   4       23.29       26.23      3.10 o 
   5  14   4        0.43        1.43      1.40 o 
   6  14   4        1.16        1.19      1.99 o 
  -6  15   4        9.61       18.10      1.93 o 
  -5  15   4        1.05       -0.19      1.34 o 
  -4  15   4        0.07        1.41      1.81 o 
  -3  15   4        3.98        3.18      1.97 o 
  -2  15   4       36.70       40.78      2.27 o 
  -1  15   4       59.45       62.28      2.83 o 
   0  15   4       69.60       56.18      2.76 o 
   1  15   4        3.32        0.18      1.53 o 
   2  15   4        3.36        1.84      1.53 o 
   3  15   4        0.95        1.85      1.34 o 
   4  15   4        1.52        1.89      1.21 o 
   5  15   4       22.93       24.05      2.37 o 
  -5  16   4       16.55       22.20      3.38 o 
  -4  16   4       15.71       17.42      2.66 o 
  -3  16   4       87.27       92.11      4.50 o 
  -2  16   4        6.03        6.55      1.52 o 
  -1  16   4       20.31       16.68      1.90 o 
   0  16   4       34.75       33.35      2.81 o 
   1  16   4       40.75       39.24      3.18 o 
   2  16   4        4.88        5.51      1.91 o 
   3  16   4        3.98        2.77      1.34 o 
   4  16   4        2.99        5.51      1.47 o 
  -4  17   4       58.69       81.06      4.97 o 
  -3  17   4       25.04       27.45      3.09 o 
  -2  17   4       50.86       63.70      3.76 o 
  -1  17   4       16.42       17.80      1.98 o 
   0  17   4        9.09       10.68      3.18 o 
   1  17   4        0.96        2.39      3.18 o 
   2  17   4       15.56       17.86      2.66 o 
   3  17   4        1.04        2.50      1.44 o 
   4  17   4       30.98       38.18      4.77 o 
  -3  18   4        3.81        2.70      2.10 o 
  -2  18   4       14.33       18.55      2.21 o 
  -1  18   4        2.14        2.85      1.52 o 
   0  18   4       14.83       22.28      2.66 o 
   1  18   4        0.02        2.42      1.62 o 
   2  18   4        0.53        1.19      2.39 o 
  -1  19   4        3.34        9.94      3.18 o 
   0  19   4        5.25        8.75      2.78 o 
  -9   1   5        3.93        5.51      2.10 o 
  -8   1   5      131.62      117.50      6.56 o 
  -7   1   5       38.58       40.86      2.66 o 
  -6   1   5      406.76      393.40      7.32 o 
  -5   1   5        8.73       10.34      1.41 o 
  -4   1   5        2.35        6.00      0.76 o 
  -3   1   5      148.28      142.23      1.85 o 
  -2   1   5       63.42       59.95      2.84 o 
  -1   1   5     1691.50     1744.57     17.37 o 
   0   1   5       24.73       21.91      0.73 o 
   1   1   5      492.66      504.49      5.64 o 
   2   1   5      200.12      196.91      2.68 o 
   3   1   5        4.17        2.39      0.60 o 
   4   1   5       52.60       47.94      2.25 o 
   5   1   5       25.92       19.32      3.98 o 
   6   1   5       43.90       43.12      4.18 o 
   7   1   5        0.39        1.59      1.41 o 
   8   1   5       30.25       33.14      2.94 o 
  -9   2   5       11.55       12.16      2.25 o 
  -8   2   5        5.88        1.99      2.39 o 
  -7   2   5       20.94       20.79      2.10 o 
  -6   2   5       22.16       21.49      1.99 o 
  -5   2   5       24.42       22.68      1.69 o 
  -4   2   5      165.87      165.85      2.87 o 
  -3   2   5      221.23      237.97      3.33 o 
  -2   2   5      304.18      321.03      3.86 o 
  -1   2   5        0.14        0.27      0.25 o 
   0   2   5       55.21       57.48      1.17 o 
   1   2   5      291.11      298.00      3.28 o 
   2   2   5     2473.76     2503.45     19.83 o 
   3   2   5       42.28       48.97      1.14 o 
   4   2   5        6.51        2.98      1.12 o 
   5   2   5       25.95       25.48      1.88 o 
   6   2   5       11.11       12.10      1.81 o 
   7   2   5        7.58        9.66      1.99 o 
   8   2   5        0.74        1.63      1.79 o 
  -9   3   5        3.49        1.39      1.69 o 
  -8   3   5        3.04        2.98      3.58 o 
  -7   3   5        0.06        0.60      1.41 o 
  -6   3   5       17.28       20.41      2.59 o 
  -5   3   5        3.00        5.57      1.12 o 
  -4   3   5      378.82      410.75      4.54 o 
  -3   3   5       12.46       10.81      0.92 o 
  -2   3   5       61.53       58.62      1.57 o 
  -1   3   5        7.80       12.18      0.59 o 
   0   3   5      573.09      579.97      4.60 o 
   1   3   5      599.60      655.70     12.78 o 
   2   3   5      443.76      462.05      4.76 o 
   3   3   5       90.06       96.38      2.44 o 
   4   3   5        5.80        9.99      2.39 o 
   5   3   5       25.83       28.84      2.25 o 
   6   3   5        0.19        0.60      1.39 o 
   7   3   5        2.40        5.82      1.79 o 
   8   3   5        2.13        0.80      1.62 o 
  -9   4   5        6.46        3.75      4.37 o 
  -8   4   5        0.06        1.19      2.19 o 
  -7   4   5       11.31       10.36      1.97 o 
  -6   4   5        3.55        5.59      1.50 o 
  -5   4   5        8.02        6.20      0.83 o 
  -4   4   5       34.92       30.56      1.13 o 
  -3   4   5        9.84       15.59      0.80 o 
  -2   4   5      200.69      201.06      2.22 o 
  -1   4   5      108.21      105.14      1.40 o 
   0   4   5       56.82       53.60      1.10 o 
   1   4   5       39.25       37.32      0.98 o 
   2   4   5       14.11       15.91      0.95 o 
   3   4   5       25.43       26.22      1.08 o 
   4   4   5      637.96      665.07     14.14 o 
   5   4   5        9.86       12.14      1.69 o 
   6   4   5        4.38        4.81      1.53 o 
   7   4   5        0.02       -0.80      2.39 o 
   8   4   5        2.65        3.55      1.62 o 
  -9   5   5        0.07       -2.17      1.53 o 
  -8   5   5        1.58        4.57      1.97 o 
  -7   5   5        3.74        1.59      2.78 o 
  -6   5   5       55.40       55.46      2.34 o 
  -5   5   5       29.12       25.24      1.49 o 
  -4   5   5      128.99      130.58      2.36 o 
  -3   5   5      269.92      276.68      3.51 o 
  -2   5   5     1344.78     1454.67     12.88 o 
  -1   5   5      594.90      604.10      6.07 o 
   0   5   5       67.82       83.02      1.32 o 
   1   5   5       44.07       48.16      1.16 o 
   2   5   5      286.94      323.10      3.35 o 
   3   5   5      609.42      673.53      6.48 o 
   4   5   5       17.58       15.10      2.39 o 
   5   5   5       30.46       26.49      2.25 o 
   6   5   5        1.92        1.46      2.78 o 
   7   5   5       19.86       18.19      2.10 o 
   8   5   5        3.67        1.52      1.62 o 
  -8   6   5       50.78       47.94      3.37 o 
  -7   6   5        0.16        0.60      1.41 o 
  -6   6   5       30.45       24.38      2.38 o 
  -5   6   5        2.66        3.40      0.93 o 
  -4   6   5       19.77       16.79      1.08 o 
  -3   6   5        4.54        4.22      0.61 o 
  -2   6   5      244.75      222.95      2.67 o 
  -1   6   5       64.33       67.97      1.38 o 
   0   6   5        1.69        2.76      0.49 o 
   1   6   5       23.96       19.58      0.76 o 
   2   6   5      104.12      104.52      2.04 o 
   3   6   5       14.21       13.21      0.81 o 
   4   6   5      222.28      238.77      5.63 o 
   5   6   5        1.49        3.38      1.41 o 
   6   6   5      143.99      131.70      8.16 o 
   7   6   5       11.58       11.71      2.59 o 
   8   6   5       20.78       17.50      2.48 o 
  -8   7   5        0.01       -0.61      2.39 o 
  -7   7   5        1.73        0.83      1.79 o 
  -6   7   5        0.49       -1.94      2.19 o 
  -5   7   5       12.34       12.02      1.29 o 
  -4   7   5        0.82        0.45      0.63 o 
  -3   7   5       52.19       54.79      1.34 o 
  -2   7   5        1.35        1.30      0.48 o 
  -1   7   5      188.45      191.89      2.44 o 
   0   7   5      566.74      598.49      5.12 o 
   1   7   5       49.80       47.97      1.15 o 
   2   7   5      177.79      176.72      2.67 o 
   3   7   5        0.07        0.43      0.75 o 
   4   7   5        4.75        6.44      1.41 o 
   5   7   5       10.53       10.97      1.81 o 
   6   7   5        7.67       11.42      1.97 o 
   7   7   5        0.39       -0.95      1.32 o 
   8   7   5        0.51        1.41      1.38 o 
  -8   8   5       70.43       65.16      4.07 o 
  -7   8   5       17.68       15.21      2.25 o 
  -6   8   5        7.87       10.56      2.19 o 
  -5   8   5       21.31       20.47      1.37 o 
  -4   8   5       14.49       12.22      1.38 o 
  -3   8   5        2.40        4.10      0.63 o 
  -2   8   5       13.21       15.27      0.82 o 
  -1   8   5       61.34       65.80      1.52 o 
   0   8   5        0.34       -0.19      0.45 o 
   1   8   5        6.01        7.47      0.63 o 
   2   8   5      106.84      106.27      3.86 o 
   3   8   5        7.70       10.72      1.21 o 
   4   8   5        1.97        1.68      0.98 o 
   5   8   5        0.03        1.02      1.24 o 
   6   8   5      176.15      166.92      6.76 o 
   7   8   5       10.10        8.58      2.98 o 
  -8   9   5        0.85        1.01      1.81 o 
  -7   9   5        2.62        3.00      2.39 o 
  -6   9   5       85.46       97.26      4.22 o 
  -5   9   5        6.20        3.51      1.21 o 
  -4   9   5       48.08       51.29      2.21 o 
  -3   9   5       21.87       17.62      1.17 o 
  -2   9   5     1150.08     1195.50     12.82 o 
  -1   9   5      562.11      584.05      5.32 o 
   0   9   5       94.77       90.63      1.73 o 
   1   9   5       56.83       64.43      2.11 o 
   2   9   5      109.28      107.17      2.99 o 
   3   9   5       53.30       52.03      2.27 o 
   4   9   5        8.52        7.79      1.21 o 
   5   9   5        0.05        0.84      1.24 o 
   6   9   5        1.00       -0.48      1.39 o 
   7   9   5       10.00        6.02      2.10 o 
  -8  10   5        3.85        6.36      2.78 o 
  -7  10   5       10.08        7.95      2.10 o 
  -6  10   5        5.11        5.51      2.59 o 
  -5  10   5        0.55        2.73      1.10 o 
  -4  10   5       28.09       24.71      1.84 o 
  -3  10   5        8.92        7.71      0.96 o 
  -2  10   5        3.84        3.84      0.88 o 
  -1  10   5      296.47      292.26      3.44 o 
   0  10   5      114.43      118.93      2.47 o 
   1  10   5       55.96       52.67      2.14 o 
   2  10   5        0.03        1.65      1.05 o 
   3  10   5      161.07      150.70      3.22 o 
   4  10   5      106.35       90.84      3.13 o 
   5  10   5       30.87       29.90      6.16 o 
   6  10   5        2.57        1.41      1.53 o 
   7  10   5        1.05        0.15      1.99 o 
  -7  11   5        0.02       -2.29      1.53 o 
  -6  11   5       10.58       11.71      2.10 o 
  -5  11   5        3.15        0.80      1.16 o 
  -4  11   5       10.14       13.47      1.61 o 
  -3  11   5        7.81       11.02      1.52 o 
  -2  11   5       16.67       13.23      1.13 o 
  -1  11   5       62.57       67.37      2.44 o 
   0  11   5        0.13        1.71      1.05 o 
   1  11   5       84.48       89.18      3.51 o 
   2  11   5        9.89        8.74      1.40 o 
   3  11   5        2.55        2.84      1.11 o 
   4  11   5        3.56        8.46      1.49 o 
   5  11   5        0.97        0.90      1.79 o 
   6  11   5        7.59        6.52      2.10 o 
   7  11   5        0.33       -2.75      2.59 o 
  -7  12   5        3.82        4.69      2.10 o 
  -6  12   5       13.31       12.26      1.90 o 
  -5  12   5        5.65        5.10      1.40 o 
  -4  12   5        0.02        0.28      1.16 o 
  -3  12   5      218.23      205.49      4.42 o 
  -2  12   5      101.53       84.25      2.36 o 
  -1  12   5       22.09       17.90      1.59 o 
   0  12   5       25.65       22.24      2.26 o 
   1  12   5       28.65       26.96      2.38 o 
   2  12   5      126.49      120.01      3.52 o 
   3  12   5       91.80       83.56      2.73 o 
   4  12   5       89.92       96.80      3.53 o 
   5  12   5       34.68       30.47      4.97 o 
   6  12   5        6.82        5.25      2.10 o 
  -6  13   5      106.27      109.61      4.77 o 
  -5  13   5        0.04       -0.94      1.29 o 
  -4  13   5       11.54       13.87      1.89 o 
  -3  13   5       20.33       18.87      1.81 o 
  -2  13   5      141.16      121.16      3.61 o 
  -1  13   5       37.11       33.20      2.07 o 
   0  13   5        1.19        0.93      1.15 o 
   1  13   5       44.85       38.88      5.77 o 
   2  13   5       83.80       77.23      4.05 o 
   3  13   5        0.13       -0.09      1.21 o 
   4  13   5        0.66        2.33      1.34 o 
   5  13   5       14.23       18.29      2.48 o 
   6  13   5       34.09       37.34      3.78 o 
  -6  14   5        0.09       -0.40      1.39 o 
  -5  14   5        0.49       -0.19      1.34 o 
  -4  14   5        0.12        2.30      1.34 o 
  -3  14   5        3.75        2.98      1.69 o 
  -2  14   5        0.14        0.34      1.05 o 
  -1  14   5       64.16       53.80      2.57 o 
   0  14   5       16.37       13.22      1.67 o 
   1  14   5       43.61       45.55      3.09 o 
   2  14   5        4.97        5.59      1.40 o 
   3  14   5        3.85        3.78      1.44 o 
   4  14   5       15.76       19.06      1.72 o 
   5  14   5        0.38       -0.54      1.53 o 
  -5  15   5        2.10        3.31      1.81 o 
  -4  15   5       19.66       18.44      2.66 o 
  -3  15   5       51.18       46.59      7.76 o 
  -2  15   5       26.26       24.32      1.98 o 
  -1  15   5      107.41      106.15      3.56 o 
   0  15   5        0.03        0.80      1.21 o 
   1  15   5       22.01       18.20      5.77 o 
   2  15   5       33.62       36.58      3.09 o 
   3  15   5        0.63        1.69      1.34 o 
   4  15   5        0.17       -1.60      1.34 o 
   5  15   5       26.28       35.37      3.23 o 
  -5  16   5       12.56       17.43      2.81 o 
  -4  16   5        0.00        3.38      1.97 o 
  -3  16   5        0.05       -0.21      2.78 o 
  -2  16   5       21.97       24.29      2.78 o 
  -1  16   5        0.04        0.94      1.29 o 
   0  16   5       10.94        9.09      2.39 o 
   1  16   5       47.06       42.96      4.38 o 
   2  16   5      121.36      129.51      4.28 o 
   3  16   5        2.57        3.27      1.52 o 
   4  16   5        0.98        1.81      1.57 o 
  -4  17   5       12.77       22.51      3.09 o 
  -3  17   5        2.53        1.04      1.99 o 
  -2  17   5       12.42       14.54      2.53 o 
  -1  17   5       10.71       10.27      1.75 o 
   0  17   5        2.01        3.40      2.39 o 
   1  17   5       24.58       27.65      2.81 o 
   2  17   5        1.58        1.34      1.52 o 
   3  17   5       35.48       42.53      2.89 o 
  -3  18   5       12.80        8.75      2.53 o 
  -2  18   5        0.00       -0.80      1.97 o 
  -1  18   5        4.41        5.22      1.67 o 
   0  18   5       10.00        7.64      2.10 o 
   1  18   5        0.17        3.98      1.81 o 
   2  18   5       15.83       18.13      2.30 o 
  -9   0   6        0.60        0.80      2.78 o 
  -8   0   6       10.27       13.52      3.18 o 
  -7   0   6       28.07       25.45      3.18 o 
  -6   0   6      284.72      305.65      9.15 o 
  -5   0   6        6.43        9.94      1.99 o 
  -4   0   6        9.25        7.16      1.59 o 
  -3   0   6       14.25       19.49      1.99 o 
  -2   0   6       26.62       32.46      1.07 o 
  -1   0   6     1390.70     1461.81     15.69 o 
   0   0   6    16349.09    17372.72    189.61 o 
   1   0   6      299.50      343.86      5.35 o 
   2   0   6       33.55       24.11      1.41 o 
   3   0   6      160.65      151.33      4.38 o 
   4   0   6       38.67       41.37      3.18 o 
   5   0   6        0.17       -1.79      1.19 o 
   6   0   6       12.39       11.14      2.78 o 
   7   0   6      175.70      185.40      8.35 o 
   8   0   6       32.86       35.00      4.38 o 
  -9   1   6        6.80        4.93      2.10 o 
  -8   1   6       38.92       40.97      3.09 o 
  -7   1   6       44.30       58.22      6.36 o 
  -6   1   6      220.22      227.20      5.48 o 
  -5   1   6       88.21       98.73      3.23 o 
  -4   1   6       26.10       19.73      1.59 o 
  -3   1   6      304.37      299.71      3.02 o 
  -2   1   6      157.72      145.87      2.32 o 
  -1   1   6      341.90      383.15      3.71 o 
   0   1   6        0.01       -0.61      0.69 o 
   1   1   6       78.52       88.76      1.68 o 
   2   1   6       76.00       70.92      1.59 o 
   3   1   6      219.99      204.85      3.08 o 
   4   1   6       35.17       28.29      1.97 o 
   5   1   6       49.22       52.13      2.81 o 
   6   1   6       47.98       52.79      5.97 o 
   7   1   6       85.34      100.14      4.35 o 
   8   1   6       87.83      100.64      4.78 o 
  -9   2   6        1.75        3.95      1.81 o 
  -8   2   6       28.29       34.55      6.16 o 
  -7   2   6       19.56       20.48      2.25 o 
  -6   2   6        3.43        2.56      1.24 o 
  -5   2   6       72.71       74.05      6.36 o 
  -4   2   6      110.49      106.13      3.23 o 
  -3   2   6      552.24      562.97      7.08 o 
  -2   2   6     1495.12     1568.24     13.99 o 
  -1   2   6      573.33      613.39      5.41 o 
   0   2   6        0.23        0.53      0.32 o 
   1   2   6      397.73      382.60      4.08 o 
   2   2   6     2590.07     2812.19     29.96 o 
   3   2   6        1.44        1.69      0.60 o 
   4   2   6        8.87       10.80      1.41 o 
   5   2   6       65.45       64.18      2.87 o 
   6   2   6       25.34       27.54      2.25 o 
   7   2   6       26.59       30.86      2.81 o 
   8   2   6        0.37        3.21      2.19 o 
  -9   3   6        0.13        0.14      1.53 o 
  -8   3   6        5.51        6.36      1.97 o 
  -7   3   6        0.02       -0.35      1.39 o 
  -6   3   6       21.01       22.37      2.10 o 
  -5   3   6       16.97       16.64      1.53 o 
  -4   3   6      468.37      485.68      5.84 o 
  -3   3   6     1684.16     1755.79     26.73 o 
  -2   3   6        0.11       -0.26      0.29 o 
  -1   3   6      311.84      309.00      2.97 o 
   0   3   6      167.69      160.72      2.01 o 
   1   3   6     2172.16     2326.62     15.52 o 
   2   3   6      454.66      467.12      4.96 o 
   3   3   6       30.82       28.55      1.52 o 
   4   3   6        0.71        0.00      0.84 o 
   5   3   6       21.21       23.17      2.10 o 
   6   3   6        1.43        2.75      1.53 o 
   7   3   6        7.13        9.35      1.97 o 
   8   3   6        0.18       -0.33      1.53 o 
  -9   4   6       10.02       14.32      2.66 o 
  -8   4   6        0.18       -0.07      1.53 o 
  -7   4   6        6.61        9.96      1.44 o 
  -6   4   6       24.45       23.79      1.75 o 
  -5   4   6        0.14        0.08      0.92 o 
  -4   4   6      252.89      269.38      3.94 o 
  -3   4   6       11.40        8.51      0.73 o 
  -2   4   6       13.26       13.97      0.75 o 
  -1   4   6      701.61      699.71      5.64 o 
   0   4   6        1.02        0.48      0.36 o 
   1   4   6      301.97      297.07      3.63 o 
   2   4   6      112.09      119.58      2.17 o 
   3   4   6       60.10       61.70      1.69 o 
   4   4   6      126.31      146.23      4.22 o 
   5   4   6       88.71       89.17      3.51 o 
   6   4   6        0.29        0.04      1.24 o 
   7   4   6        1.71        2.39      1.53 o 
   8   4   6        0.64        3.64      1.91 o 
  -8   5   6        0.00        1.39      1.79 o 
  -7   5   6        1.63        0.40      1.41 o 
  -6   5   6       14.98       15.76      1.52 o 
  -5   5   6       90.03       94.90      3.42 o 
  -4   5   6        0.16        0.60      0.60 o 
  -3   5   6       16.89       19.10      1.03 o 
  -2   5   6       35.69       29.64      0.82 o 
  -1   5   6      104.97      112.70      1.56 o 
   0   5   6     1057.38     1021.22     11.31 o 
   1   5   6      106.40      102.62      1.65 o 
   2   5   6       90.19       93.48      2.16 o 
   3   5   6      137.62      131.33      6.65 o 
   4   5   6        2.02        0.62      1.19 o 
   5   5   6        4.54        3.18      1.99 o 
   6   5   6        3.15        5.71      1.53 o 
   7   5   6        6.75        5.26      1.81 o 
   8   5   6        0.60       -1.70      3.18 o 
  -8   6   6        0.24       -1.39      1.79 o 
  -7   6   6       13.81       16.80      2.25 o 
  -6   6   6       11.36       10.02      1.81 o 
  -5   6   6        2.31        2.02      1.51 o 
  -4   6   6       15.50       17.29      1.15 o 
  -3   6   6       41.74       43.89      1.84 o 
  -2   6   6        0.07       -0.30      0.44 o 
  -1   6   6        3.53        3.96      0.62 o 
   0   6   6       22.71       19.19      0.81 o 
   1   6   6      130.21      138.46      2.04 o 
   2   6   6       34.09       32.01      1.21 o 
   3   6   6      382.25      387.79      5.33 o 
   4   6   6       12.18       15.04      1.81 o 
   5   6   6        0.21       -1.69      1.12 o 
   6   6   6       35.38       32.02      3.78 o 
   7   6   6        4.08        2.85      3.18 o 
   8   6   6       15.70        9.59      2.38 o 
  -8   7   6       73.55       78.96      4.22 o 
  -7   7   6       77.63       75.78      3.94 o 
  -6   7   6       19.13       22.88      4.57 o 
  -5   7   6        2.94        3.09      1.24 o 
  -4   7   6       62.36       64.60      2.53 o 
  -3   7   6      110.06      100.55      2.17 o 
  -2   7   6      407.65      397.50      3.99 o 
  -1   7   6      190.92      207.83      2.66 o 
   0   7   6       15.37       21.95      0.86 o 
   1   7   6       31.77       39.75      1.12 o 
   2   7   6       11.11       11.57      0.88 o 
   3   7   6       82.40       90.54      2.57 o 
   4   7   6        1.65        1.28      1.24 o 
   5   7   6      121.57      105.50      4.07 o 
   6   7   6        5.82        3.33      1.53 o 
   7   7   6        0.71        3.31      1.62 o 
  -8   8   6        0.74       -1.19      1.69 o 
  -7   8   6        7.66        8.50      4.57 o 
  -6   8   6        7.41        6.36      1.69 o 
  -5   8   6       44.34       47.50      4.18 o 
  -4   8   6       16.31       19.59      1.52 o 
  -3   8   6      100.91      104.49      2.30 o 
  -2   8   6        2.21        3.16      0.62 o 
  -1   8   6       15.48       17.77      0.95 o 
   0   8   6        5.60        5.96      0.63 o 
   1   8   6        0.82        1.57      0.55 o 
   2   8   6      172.09      158.20      5.17 o 
   3   8   6       12.07       10.06      1.21 o 
   4   8   6        0.22       -0.25      1.79 o 
   5   8   6        3.25        2.49      1.53 o 
   6   8   6       23.26       20.57      2.38 o 
   7   8   6        1.23       -1.70      1.38 o 
  -8   9   6        0.90        1.99      1.81 o 
  -7   9   6        0.21       -0.73      1.99 o 
  -6   9   6       59.12       62.07      3.51 o 
  -5   9   6       47.02       42.91      3.36 o 
  -4   9   6        6.54        5.52      1.21 o 
  -3   9   6       42.41       46.05      2.04 o 
  -2   9   6       87.41       93.14      1.91 o 
  -1   9   6       34.45       29.42      1.16 o 
   0   9   6       35.31       32.87      1.07 o 
   1   9   6       23.80       23.62      1.13 o 
   2   9   6        3.36        3.71      1.15 o 
   3   9   6       96.78       92.57      3.79 o 
   4   9   6       30.53       22.73      2.25 o 
   5   9   6        1.19        1.15      1.24 o 
   6   9   6        0.01        1.79      1.69 o 
   7   9   6        1.10        1.87      1.69 o 
  -7  10   6        0.00       -0.04      2.59 o 
  -6  10   6       28.19       27.78      2.66 o 
  -5  10   6       81.87       80.31      3.48 o 
  -4  10   6       94.90       82.17      2.99 o 
  -3  10   6       22.08       18.58      1.61 o 
  -2  10   6       15.69       16.59      1.69 o 
  -1  10   6       26.99       26.87      1.16 o 
   0  10   6      194.88      176.25      3.11 o 
   1  10   6        0.18       -0.41      0.64 o 
   2  10   6      155.09      146.70      3.68 o 
   3  10   6       30.52       31.77      2.48 o 
   4  10   6      131.94      110.94      4.35 o 
   5  10   6       14.93       11.60      2.10 o 
   6  10   6        0.00       -1.19      1.53 o 
   7  10   6        0.47        2.45      1.69 o 
  -7  11   6        8.75        7.99      2.25 o 
  -6  11   6        4.20       -0.43      1.53 o 
  -5  11   6       15.25       14.99      1.67 o 
  -4  11   6      505.94      474.27      7.34 o 
  -3  11   6      162.48      146.81      3.66 o 
  -2  11   6       10.07        9.44      1.08 o 
  -1  11   6        0.01       -0.63      1.74 o 
   0  11   6       93.01      100.48      2.47 o 
   1  11   6       70.63       69.35      2.17 o 
   2  11   6      234.55      236.28      4.90 o 
   3  11   6       47.82       49.71      4.38 o 
   4  11   6       91.72       99.94      4.35 o 
   5  11   6        1.16        1.39      1.62 o 
   6  11   6        1.38        1.59      2.39 o 
  -7  12   6        0.32        3.76      2.10 o 
  -6  12   6        0.32        0.11      1.53 o 
  -5  12   6        0.02        1.80      1.64 o 
  -4  12   6       29.08       30.97      3.46 o 
  -3  12   6       34.49       25.93      1.89 o 
  -2  12   6      353.98      313.13      4.65 o 
  -1  12   6        0.21       -1.19      0.92 o 
   0  12   6        0.63        2.72      1.05 o 
   1  12   6       60.68       55.04      2.53 o 
   2  12   6      288.92      241.18      5.05 o 
   3  12   6       87.66       77.85      3.06 o 
   4  12   6       79.58       86.47      4.35 o 
   5  12   6        7.54        6.21      2.20 o 
   6  12   6        9.30       10.26      2.20 o 
  -6  13   6       26.25       21.26      2.66 o 
  -5  13   6       70.89       65.50      3.13 o 
  -4  13   6        2.29       -0.91      1.90 o 
  -3  13   6        2.95        1.46      1.15 o 
  -2  13   6        2.35        1.27      1.53 o 
  -1  13   6        0.01       -0.34      0.98 o 
   0  13   6        9.57        9.25      1.44 o 
   1  13   6        1.00        0.40      1.10 o 
   2  13   6        1.11       -0.80      1.16 o 
   3  13   6        1.77        1.69      1.29 o 
   4  13   6       67.32       75.43      4.07 o 
   5  13   6       56.74       69.50      7.36 o 
  -6  14   6       10.54       14.79      2.66 o 
  -5  14   6       31.97       33.55      3.22 o 
  -4  14   6        0.11        0.15      1.29 o 
  -3  14   6        6.75        2.78      1.69 o 
  -2  14   6       43.72       43.48      5.17 o 
  -1  14   6      208.84      197.80      4.66 o 
   0  14   6      487.53      439.94      7.13 o 
   1  14   6       50.91       41.21      2.37 o 
   2  14   6       30.14       29.32      2.84 o 
   3  14   6        2.69        2.12      1.44 o 
   4  14   6        0.65       -1.16      1.62 o 
   5  14   6       20.94       25.62      3.06 o 
  -5  15   6       13.99       14.41      1.98 o 
  -4  15   6        9.53        8.31      2.59 o 
  -3  15   6        1.72        3.92      1.81 o 
  -2  15   6        2.44        2.75      1.81 o 
  -1  15   6        1.01        2.78      1.38 o 
   0  15   6       25.73       19.58      1.98 o 
   1  15   6        0.61       -1.16      1.23 o 
   2  15   6        4.92        4.57      1.44 o 
   3  15   6        0.80        0.10      1.34 o 
   4  15   6        0.40        1.10      1.81 o 
  -4  16   6        5.93       10.69      2.38 o 
  -3  16   6        0.21       -0.58      1.99 o 
  -2  16   6       50.54       50.33      4.18 o 
  -1  16   6       29.44       33.63      2.37 o 
   0  16   6        1.06       -1.19      1.59 o 
   1  16   6       43.68       36.11      2.94 o 
   2  16   6       18.18       14.58      1.98 o 
   3  16   6        4.37        5.65      1.64 o 
   4  16   6        8.88        8.35      3.58 o 
  -3  17   6       29.46       33.79      3.23 o 
  -2  17   6        4.77        7.76      2.25 o 
  -1  17   6        5.14       10.75      2.38 o 
   0  17   6       17.58       16.96      2.53 o 
   1  17   6       15.03       14.45      1.98 o 
   2  17   6        1.54        2.42      1.49 o 
   3  17   6       11.58       19.02      5.37 o 
  -2  18   6        0.28        1.19      2.10 o 
  -1  18   6        0.23       -1.19      1.97 o 
   0  18   6        2.91        7.72      2.10 o 
   1  18   6        3.14        1.29      2.23 o 
  -9   1   7        2.42        3.61      2.59 o 
  -8   1   7      103.42      112.57      6.76 o 
  -7   1   7       18.00       19.25      3.58 o 
  -6   1   7       38.96       43.04      2.66 o 
  -5   1   7      169.20      172.39      4.50 o 
  -4   1   7       37.64       36.58      4.77 o 
  -3   1   7      154.30      160.76      3.94 o 
  -2   1   7        0.85        0.10      0.27 o 
  -1   1   7      902.40     1016.07      8.30 o 
   0   1   7        0.02        0.84      0.47 o 
   1   1   7       13.04        9.68      0.67 o 
   2   1   7       36.90       38.09      1.39 o 
   3   1   7        6.91        8.57      0.83 o 
   4   1   7       19.91       17.25      1.38 o 
   5   1   7       27.87       23.47      2.10 o 
   6   1   7      404.76      407.94     11.15 o 
   7   1   7        2.54        3.15      2.59 o 
   8   1   7       98.79      105.29      5.37 o 
  -9   2   7        3.05        4.77      3.18 o 
  -8   2   7        7.85       11.85      2.19 o 
  -7   2   7        0.50        4.23      1.59 o 
  -6   2   7        0.51        0.80      1.41 o 
  -5   2   7       21.27       18.12      1.69 o 
  -4   2   7       36.81       41.03      2.25 o 
  -3   2   7        1.84        2.39      0.84 o 
  -2   2   7     2525.23     2672.95     19.65 o 
  -1   2   7      143.07      147.79      2.09 o 
   0   2   7      159.13      163.42      2.07 o 
   1   2   7      181.03      182.30      2.68 o 
   2   2   7      381.59      461.76      5.07 o 
   3   2   7       18.62       18.90      1.38 o 
   4   2   7       16.34       18.88      1.34 o 
   5   2   7      167.04      170.92      5.57 o 
   6   2   7       28.93       28.90      2.53 o 
   7   2   7       88.78       97.16      4.35 o 
   8   2   7        1.86       -0.58      1.69 o 
  -9   3   7        2.80        5.79      2.98 o 
  -8   3   7        0.58       -0.06      1.16 o 
  -7   3   7        0.96        0.83      1.79 o 
  -6   3   7       48.28       56.05      2.94 o 
  -5   3   7       29.90       30.77      2.10 o 
  -4   3   7        4.83        5.57      1.12 o 
  -3   3   7        4.38        4.14      0.82 o 
  -2   3   7      127.18      129.15      2.60 o 
  -1   3   7        1.09        0.73      0.40 o 
   0   3   7       19.49       16.44      0.71 o 
   1   3   7       44.05       61.22      1.32 o 
   2   3   7       40.33       29.33      1.23 o 
   3   3   7      148.92      135.96      2.57 o 
   4   3   7      220.09      212.66      4.54 o 
   5   3   7       26.15       25.45      2.25 o 
   6   3   7        6.79        9.17      3.58 o 
   7   3   7        0.01       -0.40      2.39 o 
   8   3   7       14.34       12.78      2.48 o 
  -8   4   7        0.13        1.90      1.81 o 
  -7   4   7       12.39       13.03      1.99 o 
  -6   4   7        5.33        4.82      1.21 o 
  -5   4   7      109.52      116.17      4.78 o 
  -4   4   7      767.01      789.72      9.11 o 
  -3   4   7      145.84      143.11      2.42 o 
  -2   4   7       23.85       24.98      1.02 o 
  -1   4   7        5.07        6.20      0.56 o 
   0   4   7      192.62      199.10      2.40 o 
   1   4   7      311.45      353.24      4.47 o 
   2   4   7        7.26       12.99      0.93 o 
   3   4   7      143.84      143.88      2.67 o 
   4   4   7      447.83      441.97      6.31 o 
   5   4   7        0.27        2.19      1.12 o 
   6   4   7       14.97       17.20      2.10 o 
   7   4   7        1.85        1.12      1.53 o 
   8   4   7        0.26        0.80      2.39 o 
  -8   5   7        3.50        2.42      1.81 o 
  -7   5   7        3.62        0.04      1.53 o 
  -6   5   7       34.77       30.44      1.98 o 
  -5   5   7      328.83      327.88      5.48 o 
  -4   5   7      178.52      183.93      7.53 o 
  -3   5   7        3.23        4.61      0.73 o 
  -2   5   7        5.99        8.71      0.62 o 
  -1   5   7       49.40       57.36      1.31 o 
   0   5   7       63.06       54.94      1.31 o 
   1   5   7      118.18      105.41      2.11 o 
   2   5   7       12.20        9.84      0.95 o 
   3   5   7      136.59      130.61      2.55 o 
   4   5   7        0.47       -0.35      1.02 o 
   5   5   7        1.67       -0.50      1.02 o 
   6   5   7        0.86        1.24      1.24 o 
   7   5   7        4.18        2.39      2.39 o 
  -8   6   7       22.34       22.87      2.81 o 
  -7   6   7       41.15       40.40      3.09 o 
  -6   6   7       82.82       88.43      6.76 o 
  -5   6   7       29.83       25.86      1.75 o 
  -4   6   7        6.80        7.10      1.70 o 
  -3   6   7       96.77      115.09      2.28 o 
  -2   6   7      325.06      305.79      3.92 o 
  -1   6   7      148.03      151.56      2.24 o 
   0   6   7       61.14       54.95      1.38 o 
   1   6   7      167.45      164.58      2.37 o 
   2   6   7      134.34      124.23      2.42 o 
   3   6   7       19.30       15.32      1.69 o 
   4   6   7        1.46        0.40      1.59 o 
   5   6   7       23.25       23.47      2.25 o 
   6   6   7       13.15       11.67      3.58 o 
   7   6   7       12.35        8.79      2.10 o 
  -8   7   7        3.67        5.25      2.10 o 
  -7   7   7        8.12        6.33      1.81 o 
  -6   7   7        0.90       -0.20      1.41 o 
  -5   7   7        0.07       -0.09      1.24 o 
  -4   7   7        1.49        0.84      1.02 o 
  -3   7   7       59.37       65.83      1.88 o 
  -2   7   7        1.58        3.35      0.67 o 
  -1   7   7        6.06        5.64      0.58 o 
   0   7   7      169.35      179.92      2.48 o 
   1   7   7      115.59      117.89      2.07 o 
   2   7   7        0.44        0.51      0.67 o 
   3   7   7       26.60       27.72      2.10 o 
   4   7   7        1.16        2.08      1.24 o 
   5   7   7        8.30       10.36      3.78 o 
   6   7   7        0.06       -0.08      1.32 o 
   7   7   7        2.58        0.50      1.62 o 
  -8   8   7       28.13       24.48      2.94 o 
  -7   8   7       43.78       43.47      3.23 o 
  -6   8   7       98.30      100.99      6.76 o 
  -5   8   7       16.92       16.14      2.59 o 
  -4   8   7        5.37        4.94      1.15 o 
  -3   8   7       14.11       10.98      1.03 o 
  -2   8   7       62.72       55.13      1.68 o 
  -1   8   7       12.46       13.06      0.81 o 
   0   8   7      314.90      308.07      4.36 o 
   1   8   7      618.62      609.95      5.64 o 
   2   8   7        8.97        9.21      1.21 o 
   3   8   7       18.65       20.76      2.10 o 
   4   8   7        0.00        0.08      1.32 o 
   5   8   7       39.41       36.79      2.81 o 
   6   8   7       14.38       10.30      2.10 o 
   7   8   7       13.71        8.43      2.20 o 
  -7   9   7        1.14       -0.87      1.53 o 
  -6   9   7       43.39       38.90      3.09 o 
  -5   9   7       10.53        8.83      1.81 o 
  -4   9   7       56.42       54.80      2.37 o 
  -3   9   7        7.93       10.30      1.29 o 
  -2   9   7       62.17       73.33      2.18 o 
  -1   9   7       32.26       38.47      1.21 o 
   0   9   7      273.42      258.46      3.02 o 
   1   9   7      376.61      380.88      4.40 o 
   2   9   7      283.12      309.10      7.96 o 
   3   9   7        8.70        1.99      1.41 o 
   4   9   7       13.84       16.31      2.25 o 
   5   9   7        0.00       -1.86      1.24 o 
   6   9   7        1.92       -0.61      1.38 o 
   7   9   7        0.05        3.98      2.39 o 
  -7  10   7        0.49       -0.80      1.69 o 
  -6  10   7        2.42        3.58      1.99 o 
  -5  10   7       50.43       42.91      3.09 o 
  -4  10   7      215.74      195.01      5.05 o 
  -3  10   7        0.03        1.35      1.05 o 
  -2  10   7       10.30        9.97      1.49 o 
  -1  10   7       51.72       50.49      1.79 o 
   0  10   7        1.42        1.09      0.74 o 
   1  10   7       13.38       14.44      1.09 o 
   2  10   7      427.78      448.37     10.55 o 
   3  10   7        7.73        8.51      1.81 o 
   4  10   7      150.47      128.23      4.78 o 
   5  10   7       21.42       14.43      2.38 o 
   6  10   7        0.08       -0.76      1.79 o 
  -7  11   7        0.56        0.40      1.69 o 
  -6  11   7        2.63        3.98      1.69 o 
  -5  11   7        0.77        0.18      1.99 o 
  -4  11   7       30.12       41.63      3.53 o 
  -3  11   7       10.33       17.58      2.89 o 
  -2  11   7        6.87        9.11      1.29 o 
  -1  11   7        2.98        3.21      0.93 o 
   0  11   7        1.96        1.90      0.77 o 
   1  11   7      111.64      106.71      2.34 o 
   2  11   7       24.29       24.40      2.38 o 
   3  11   7      151.88      165.50      5.34 o 
   4  11   7      277.78      278.66     20.49 o 
   5  11   7        0.00        1.16      1.79 o 
   6  11   7        0.30       -1.99      1.53 o 
  -6  12   7        1.40       -0.60      1.79 o 
  -5  12   7        7.39        6.05      4.77 o 
  -4  12   7       15.65       13.89      1.67 o 
  -3  12   7       49.93       41.23      2.21 o 
  -2  12   7       37.67       30.02      2.53 o 
  -1  12   7        1.52        6.22      1.38 o 
   0  12   7       20.63       20.88      1.20 o 
   1  12   7        8.43        9.60      1.49 o 
   2  12   7       47.32       32.80      3.24 o 
   3  12   7        6.62       12.41      2.39 o 
   4  12   7       68.56       70.86      3.91 o 
   5  12   7       29.97       24.82      2.94 o 
   6  12   7       11.94       14.32      3.58 o 
  -6  13   7       57.99       51.45      4.18 o 
  -5  13   7       24.00       30.95      2.94 o 
  -4  13   7       13.99       14.88      1.75 o 
  -3  13   7       40.32       35.60      2.81 o 
  -2  13   7        0.03        0.60      1.41 o 
  -1  13   7        2.87        2.39      1.15 o 
   0  13   7       69.73       62.42      3.04 o 
   1  13   7        5.62        5.19      1.44 o 
   2  13   7        0.19       -0.68      1.21 o 
   3  13   7       21.04       32.04      5.77 o 
   4  13   7       18.00       21.17      3.78 o 
   5  13   7       43.02       39.40      3.51 o 
  -5  14   7        0.04        2.98      1.69 o 
  -4  14   7        0.49       -2.11      1.41 o 
  -3  14   7        1.23        1.77      1.53 o 
  -2  14   7        3.45        5.57      2.59 o 
  -1  14   7        0.51       -0.87      2.98 o 
   0  14   7       17.22       17.68      1.53 o 
   1  14   7       41.80       43.38      2.63 o 
   2  14   7       20.64       23.63      2.10 o 
   3  14   7       29.73       22.30      4.38 o 
   4  14   7       14.61       16.12      2.66 o 
  -5  15   7        5.06        7.56      3.58 o 
  -4  15   7        0.05        1.25      1.81 o 
  -3  15   7        1.07        3.38      1.79 o 
  -2  15   7        2.85        4.34      1.81 o 
  -1  15   7       48.82       40.76      3.78 o 
   0  15   7       18.88       16.20      1.78 o 
   1  15   7        1.16       -0.42      1.29 o 
   2  15   7       34.33       37.29      2.93 o 
   3  15   7        3.07        1.07      1.81 o 
   4  15   7        0.86       -0.37      1.81 o 
  -4  16   7        1.76        1.19      1.97 o 
  -3  16   7       12.02       11.82      2.53 o 
  -2  16   7       58.01       57.87      4.18 o 
  -1  16   7       22.06       21.15      2.53 o 
   0  16   7        9.24        8.18      1.39 o 
   1  16   7        4.67        6.85      1.67 o 
   2  16   7       18.40       18.70      2.07 o 
   3  16   7        0.44        3.52      1.91 o 
  -3  17   7       40.96       47.76      3.66 o 
  -2  17   7       10.86       11.33      2.78 o 
  -1  17   7        6.48        6.61      3.18 o 
   0  17   7        8.43        9.44      1.94 o 
   1  17   7        4.30        5.68      1.81 o 
   2  17   7        0.37        0.59      1.92 o 
  -8   0   8       29.68       23.47      3.58 o 
  -7   0   8       23.55       23.86      3.58 o 
  -6   0   8       31.42       33.81      3.58 o 
  -5   0   8       59.97       55.29      3.98 o 
  -4   0   8        4.32        6.76      1.99 o 
  -3   0   8      734.62      740.19     14.75 o 
  -2   0   8      171.71      198.97      6.37 o 
  -1   0   8      220.68      233.71      4.11 o 
   0   0   8     1939.32     2397.16     56.25 o 
   1   0   8       83.70      121.30      3.23 o 
   2   0   8       12.65       16.51      1.41 o 
   3   0   8        2.16        2.78      1.39 o 
   4   0   8       34.22       40.00      2.38 o 
   5   0   8      841.36      898.92     19.52 o 
   6   0   8        2.67        1.59      2.39 o 
   7   0   8       23.20       33.81      4.37 o 
  -8   1   8        0.06       -1.19      1.69 o 
  -7   1   8        9.25        6.30      1.81 o 
  -6   1   8        0.13        0.00      1.41 o 
  -5   1   8        0.48        2.30      1.24 o 
  -4   1   8       44.21       43.31      2.59 o 
  -3   1   8      221.39      219.52      4.78 o 
  -2   1   8       34.53       28.82      1.20 o 
  -1   1   8       85.52      107.04      1.89 o 
   0   1   8        5.52        4.21      0.51 o 
   1   1   8      121.42      132.87      2.32 o 
   2   1   8       58.56       53.38      1.59 o 
   3   1   8      276.22      289.97      4.13 o 
   4   1   8       24.89       22.87      1.31 o 
   5   1   8      144.05      154.71      7.96 o 
   6   1   8      246.02      241.93      6.75 o 
   7   1   8       27.88       29.87      3.58 o 
  -8   2   8        0.29        0.70      1.79 o 
  -7   2   8        0.00        0.40      1.41 o 
  -6   2   8       41.44       40.67      2.66 o 
  -5   2   8        0.09        0.44      1.39 o 
  -4   2   8        5.28        4.37      1.12 o 
  -3   2   8       10.44       10.99      2.19 o 
  -2   2   8      820.80      912.62      9.24 o 
  -1   2   8      369.74      425.99      3.95 o 
   0   2   8       41.40       46.47      1.12 o 
   1   2   8       28.56       24.99      1.13 o 
   2   2   8       75.41       85.76      1.99 o 
   3   2   8      178.51      187.55      3.22 o 
   4   2   8        8.74        7.86      1.08 o 
   5   2   8      100.50      110.01      4.17 o 
   6   2   8       35.19       41.36      5.37 o 
   7   2   8       39.47       39.78      3.09 o 
  -8   3   8        0.35        0.12      1.43 o 
  -7   3   8        8.93        9.28      1.99 o 
  -6   3   8       20.37       26.87      2.38 o 
  -5   3   8       68.83       62.13      2.94 o 
  -4   3   8        5.21        7.01      1.41 o 
  -3   3   8       29.68       22.93      1.99 o 
  -2   3   8       12.69       12.32      0.83 o 
  -1   3   8       28.94       41.74      1.13 o 
   0   3   8       24.25       27.25      0.95 o 
   1   3   8       10.21        6.53      0.80 o 
   2   3   8       16.71       15.35      1.15 o 
   3   3   8      291.98      285.97      4.42 o 
   4   3   8     1200.20     1238.74     15.26 o 
   5   3   8      134.38      122.05      4.35 o 
   6   3   8        0.00        0.22      1.59 o 
   7   3   8       39.79       41.49      3.23 o 
  -8   4   8        0.08        3.78      1.97 o 
  -7   4   8       12.50       12.77      1.61 o 
  -6   4   8        0.00       -0.67      1.05 o 
  -5   4   8       20.42       22.80      1.61 o 
  -4   4   8       86.09       96.07      3.38 o 
  -3   4   8       61.41       57.54      2.84 o 
  -2   4   8       11.74        9.48      1.09 o 
  -1   4   8       11.84       14.07      0.82 o 
   0   4   8        8.91        6.90      0.85 o 
   1   4   8       40.08       45.41      2.07 o 
   2   4   8       25.01       24.90      1.28 o 
   3   4   8      603.58      596.22      6.60 o 
   4   4   8       27.22       21.56      1.57 o 
   5   4   8       28.56       34.38      2.66 o 
   6   4   8        7.38        5.17      1.69 o 
   7   4   8        5.64        6.84      2.10 o 
  -8   5   8        9.39        8.66      2.38 o 
  -7   5   8        6.14        3.98      1.69 o 
  -6   5   8        0.02        0.53      1.15 o 
  -5   5   8        1.24        1.96      0.98 o 
  -4   5   8       41.21       39.94      3.32 o 
  -3   5   8       40.03       44.45      1.53 o 
  -2   5   8      264.70      286.40      6.66 o 
  -1   5   8      257.19      234.41      2.87 o 
   0   5   8        2.88        2.63      0.59 o 
   1   5   8      607.35      559.76      5.97 o 
   2   5   8      920.19      876.36      8.41 o 
   3   5   8      194.78      191.54      3.35 o 
   4   5   8       54.64       57.08      3.09 o 
   5   5   8       55.24       51.94      3.09 o 
   6   5   8       15.39       18.82      2.38 o 
   7   5   8        0.01       -0.10      1.79 o 
  -8   6   8       11.49       15.47      2.66 o 
  -7   6   8        2.43        4.31      1.81 o 
  -6   6   8      208.96      207.75     10.74 o 
  -5   6   8       32.86       33.25      1.91 o 
  -4   6   8       24.79       20.90      1.61 o 
  -3   6   8      137.50      135.73      2.62 o 
  -2   6   8      477.89      461.89      5.17 o 
  -1   6   8      343.90      344.71      3.72 o 
   0   6   8      126.70      103.45      1.88 o 
   1   6   8      892.82      857.63     10.01 o 
   2   6   8      219.54      195.60      3.50 o 
   3   6   8        6.55        7.18      1.21 o 
   4   6   8        5.83        4.19      1.99 o 
   5   6   8        3.54        3.58      1.41 o 
   6   6   8        0.56       -1.39      2.59 o 
   7   6   8       13.42       16.54      2.39 o 
  -8   7   8       16.20       14.72      2.53 o 
  -7   7   8       79.22       80.22      6.96 o 
  -6   7   8       49.22       42.52      3.09 o 
  -5   7   8        3.85        4.48      1.53 o 
  -4   7   8       13.31       13.86      1.38 o 
  -3   7   8        8.95        9.75      1.32 o 
  -2   7   8      450.41      415.24      5.02 o 
  -1   7   8      779.97      762.74      7.96 o 
   0   7   8     1514.34     1497.99     12.18 o 
   1   7   8        5.17        1.85      0.79 o 
   2   7   8      136.21      132.74      3.36 o 
   3   7   8      135.79      122.29      3.36 o 
   4   7   8       53.93       50.89      3.09 o 
   5   7   8        0.62        0.08      1.32 o 
   6   7   8        1.14        2.68      1.53 o 
   7   7   8        1.04        1.19      1.69 o 
  -7   8   8       24.19       21.08      2.53 o 
  -6   8   8       59.61       54.54      3.38 o 
  -5   8   8        8.65        7.25      1.69 o 
  -4   8   8       55.68       45.39      2.66 o 
  -3   8   8        0.11        1.01      0.73 o 
  -2   8   8        0.54        1.16      0.73 o 
  -1   8   8       15.31       18.17      1.07 o 
   0   8   8     1685.56     1599.31     11.96 o 
   1   8   8       87.70       81.95      2.17 o 
   2   8   8      212.34      202.31      7.64 o 
   3   8   8        3.48        1.59      1.53 o 
   4   8   8        0.03       -1.86      1.24 o 
   5   8   8       37.17       38.45      2.94 o 
   6   8   8        1.03        1.16      1.53 o 
  -7   9   8        1.17       -0.40      1.69 o 
  -6   9   8        0.27        0.00      1.53 o 
  -5   9   8        1.55        0.00      1.79 o 
  -4   9   8        5.74        6.26      2.98 o 
  -3   9   8        2.58        3.58      1.03 o 
  -2   9   8        0.32        1.19      0.92 o 
  -1   9   8      110.59      114.45      2.24 o 
   0   9   8      132.50      136.18      2.48 o 
   1   9   8      437.15      439.31      8.41 o 
   2   9   8     1060.59     1020.19     11.81 o 
   3   9   8        1.07       -0.20      1.41 o 
   4   9   8       42.57       45.21      3.09 o 
   5   9   8       29.63       29.04      2.94 o 
   6   9   8        3.10        5.57      1.91 o 
  -7  10   8        2.89        0.99      1.69 o 
  -6  10   8        4.19        2.82      1.79 o 
  -5  10   8       40.87       34.51      2.66 o 
  -4  10   8       38.42       29.78      3.18 o 
  -3  10   8       32.20       42.09      2.14 o 
  -2  10   8        8.41        6.53      1.03 o 
  -1  10   8        1.38        5.39      1.10 o 
   0  10   8       16.48       16.39      1.13 o 
   1  10   8      245.41      253.04      4.81 o 
   2  10   8      185.23      189.28      5.48 o 
   3  10   8      250.63      220.73      6.04 o 
   4  10   8       17.12       25.95      4.18 o 
   5  10   8        1.55       -0.11      1.53 o 
   6  10   8        1.80       -0.20      1.62 o 
  -7  11   8        0.00       -1.16      1.62 o 
  -6  11   8       12.82       13.51      5.57 o 
  -5  11   8       19.56       16.47      2.78 o 
  -4  11   8        0.32        1.95      1.53 o 
  -3  11   8        0.60        0.00      1.05 o 
  -2  11   8       46.12       46.72      2.21 o 
  -1  11   8       17.63       18.13      2.01 o 
   0  11   8        1.73        1.61      0.80 o 
   1  11   8       35.35       35.46      3.11 o 
   2  11   8       65.03       58.65      3.51 o 
   3  11   8      280.92      304.33      7.45 o 
   4  11   8      355.02      383.35     22.88 o 
   5  11   8       15.29       17.49      2.53 o 
  -6  12   8        0.39        2.56      1.91 o 
  -5  12   8        1.33       -0.99      1.69 o 
  -4  12   8        5.64        3.13      1.21 o 
  -3  12   8       38.67       34.75      2.40 o 
  -2  12   8       84.06       69.33      5.97 o 
  -1  12   8        3.70        1.79      1.41 o 
   0  12   8      105.40      107.95      2.48 o 
   1  12   8      149.73      133.50      3.75 o 
   2  12   8       97.33       93.80      9.55 o 
   3  12   8      187.22      156.45      9.55 o 
   4  12   8       21.66       24.28      4.37 o 
   5  12   8       18.69       18.08      2.66 o 
  -6  13   8       14.34       17.62      3.98 o 
  -5  13   8        0.54        2.54      3.18 o 
  -4  13   8        2.23        2.09      1.29 o 
  -3  13   8       14.12       11.89      2.10 o 
  -2  13   8        3.38        5.29      1.81 o 
  -1  13   8       16.40       17.81      2.98 o 
   0  13   8       13.36       15.84      1.48 o 
   1  13   8        1.28        0.28      1.10 o 
   2  13   8        0.02        0.00      1.41 o 
   3  13   8       34.11       27.38      4.97 o 
   4  13   8       13.00       14.08      2.48 o 
   5  13   8       52.67       66.42      5.97 o 
  -5  14   8        0.07       -1.34      1.59 o 
  -4  14   8        7.25        7.78      1.97 o 
  -3  14   8        3.79        5.20      2.19 o 
  -2  14   8        0.10        0.00      1.41 o 
  -1  14   8        5.26        7.90      2.98 o 
   0  14   8      118.50      106.53      3.08 o 
   1  14   8       20.16       14.12      1.81 o 
   2  14   8       21.06       17.67      3.78 o 
   3  14   8        6.26        6.23      2.10 o 
   4  14   8        3.53        1.87      1.69 o 
  -4  15   8        1.98        6.76      2.25 o 
  -3  15   8       16.27       23.11      2.78 o 
  -2  15   8        2.13        0.43      1.79 o 
  -1  15   8        1.02        3.09      1.81 o 
   0  15   8        0.07        0.40      1.99 o 
   1  15   8        3.42        2.75      1.34 o 
   2  15   8       16.16       11.10      2.38 o 
   3  15   8        1.72       -0.40      1.97 o 
  -3  16   8        0.09       -0.95      1.99 o 
  -2  16   8       44.44       40.72      3.78 o 
  -1  16   8       29.35       29.30      7.36 o 
   0  16   8        0.29        1.45      3.78 o 
   1  16   8        0.78       -0.93      1.62 o 
   2  16   8        0.01       -0.40      1.44 o 
  -2  17   8       18.15       18.20      2.98 o 
  -1  17   8        0.28        2.86      2.10 o 
   0  17   8        2.62        4.37      2.78 o 
   1  17   8        2.88        1.55      1.60 o 
  -8   1   9       21.35       25.06      2.81 o 
  -7   1   9       14.05       11.38      2.10 o 
  -6   1   9       47.60       47.67      2.94 o 
  -5   1   9       83.01       92.49      3.66 o 
  -4   1   9        4.33        2.96      1.99 o 
  -3   1   9       76.67       79.16      3.09 o 
  -2   1   9       14.80       14.16      1.53 o 
  -1   1   9        1.14        2.18      0.48 o 
   0   1   9        3.56        2.20      0.54 o 
   1   1   9       12.38       12.56      0.88 o 
   2   1   9      134.72      133.99      2.59 o 
   3   1   9       66.64       70.37      2.08 o 
   4   1   9        0.54        1.11      0.83 o 
   5   1   9      100.85       99.26      4.22 o 
   6   1   9      459.21      491.92     10.27 o 
   7   1   9       62.95       59.07      3.66 o 
  -8   2   9        0.02        1.53      4.57 o 
  -7   2   9        1.10        3.58      1.69 o 
  -6   2   9      129.87      143.33      4.64 o 
  -5   2   9      396.30      367.10      7.17 o 
  -4   2   9        3.46        4.37      1.41 o 
  -3   2   9        0.42       -0.51      0.95 o 
  -2   2   9      168.72      199.84      4.64 o 
  -1   2   9        6.53       10.13      0.81 o 
   0   2   9        8.83       12.74      1.09 o 
   1   2   9       41.53       49.16      1.53 o 
   2   2   9      112.40      121.61      4.36 o 
   3   2   9      691.94      683.92      7.36 o 
   4   2   9       32.34       32.38      1.68 o 
   5   2   9        0.13        1.06      1.94 o 
   6   2   9        2.63        2.68      1.53 o 
   7   2   9       45.93       44.48      3.51 o 
  -8   3   9        0.45       -1.04      1.29 o 
  -7   3   9        1.93        2.19      1.69 o 
  -6   3   9       16.96       17.67      2.10 o 
  -5   3   9      128.08      129.62      7.16 o 
  -4   3   9      262.60      250.93      5.63 o 
  -3   3   9      158.29      152.87      4.22 o 
  -2   3   9       31.30       25.75      1.44 o 
  -1   3   9       12.14       11.36      0.71 o 
   0   3   9        9.99        9.33      0.88 o 
   1   3   9       50.89       44.20      1.53 o 
   2   3   9       98.29       89.59      2.23 o 
   3   3   9        0.25        0.40      0.80 o 
   4   3   9      746.76      706.26      7.80 o 
   5   3   9       52.17       54.73      3.09 o 
   6   3   9       53.99       55.16      8.35 o 
   7   3   9        0.15       -0.60      1.69 o 
  -8   4   9        1.02       -2.02      1.79 o 
  -7   4   9        3.41        4.87      1.44 o 
  -6   4   9       25.00       21.96      1.90 o 
  -5   4   9       55.42       52.29      2.37 o 
  -4   4   9     1333.78     1330.23     13.97 o 
  -3   4   9      603.69      587.15      7.59 o 
  -2   4   9      124.02      120.05      2.35 o 
  -1   4   9      140.86      147.43      3.32 o 
   0   4   9       32.98       39.31      1.43 o 
   1   4   9      483.35      477.71      5.42 o 
   2   4   9       12.73       11.56      1.26 o 
   3   4   9       94.06       95.22      2.53 o 
   4   4   9       16.81       18.83      1.57 o 
   5   4   9        2.40        0.60      1.41 o 
   6   4   9        2.54        2.71      1.53 o 
   7   4   9        1.92        4.14      2.59 o 
  -8   5   9        6.78        7.00      2.10 o 
  -7   5   9       17.10       19.52      2.53 o 
  -6   5   9        0.37        2.90      1.21 o 
  -5   5   9        1.11        2.25      1.15 o 
  -4   5   9      144.48      152.82      3.75 o 
  -3   5   9      185.79      186.58      3.91 o 
  -2   5   9      948.79      941.49      8.81 o 
  -1   5   9      135.82      149.65      2.72 o 
   0   5   9      192.87      190.83      3.09 o 
   1   5   9        2.23        1.99      0.80 o 
   2   5   9     1245.87     1209.94     10.96 o 
   3   5   9       68.56       60.32      2.30 o 
   4   5   9       21.20       25.97      2.38 o 
   5   5   9       59.81       63.28      3.38 o 
   6   5   9        0.11        1.79      1.41 o 
   7   5   9        0.35        2.78      1.81 o 
  -8   6   9       39.86       39.71      3.51 o 
  -7   6   9        0.92        2.39      1.69 o 
  -6   6   9       54.85       52.74      3.38 o 
  -5   6   9       24.66       24.21      1.84 o 
  -4   6   9        6.89        4.57      1.74 o 
  -3   6   9       99.51       99.86      2.83 o 
  -2   6   9      693.36      681.08      9.09 o 
  -1   6   9      695.99      677.54      6.92 o 
   0   6   9      143.53      131.56      2.53 o 
   1   6   9      275.82      265.19      4.19 o 
   2   6   9      116.05      106.19      2.57 o 
   3   6   9       22.52       16.94      1.52 o 
   4   6   9        2.25        3.36      1.53 o 
   5   6   9        0.02       -1.33      1.24 o 
   6   6   9       15.79       19.88      3.38 o 
  -7   7   9        3.06        2.98      2.59 o 
  -6   7   9        0.18       -0.66      1.24 o 
  -5   7   9        3.36        3.18      1.15 o 
  -4   7   9        6.63        7.65      1.29 o 
  -3   7   9       98.20       98.59      2.99 o 
  -2   7   9      132.99      126.97      2.73 o 
  -1   7   9       98.23       84.57      2.23 o 
   0   7   9       88.61       89.90      2.28 o 
   1   7   9       80.43       78.66      2.22 o 
   2   7   9       11.11        9.65      1.38 o 
   3   7   9       46.40       39.65      2.21 o 
   4   7   9        0.09        0.00      1.41 o 
   5   7   9        2.76        2.46      1.53 o 
   6   7   9        1.40        1.92      1.53 o 
  -7   8   9        1.29        2.05      1.81 o 
  -6   8   9       34.96       27.83      2.78 o 
  -5   8   9        3.21        3.33      1.53 o 
  -4   8   9       31.55       29.92      2.98 o 
  -3   8   9       83.42       79.02      2.67 o 
  -2   8   9       64.97       59.74      1.99 o 
  -1   8   9     1628.05     1617.87     13.77 o 
   0   8   9        0.44       -0.10      1.00 o 
   1   8   9       33.03       27.84      3.75 o 
   2   8   9       51.89       48.44      2.30 o 
   3   8   9        3.25        3.47      1.53 o 
   4   8   9        3.44        4.94      2.59 o 
   5   8   9        0.79        0.54      2.78 o 
   6   8   9        0.79        0.51      1.53 o 
  -7   9   9       10.83       12.13      4.37 o 
  -6   9   9        5.37        3.95      2.98 o 
  -5   9   9        0.59        0.99      1.41 o 
  -4   9   9       55.01       51.85      4.18 o 
  -3   9   9       69.55       82.61      4.28 o 
  -2   9   9      164.08      175.96      3.33 o 
  -1   9   9       62.61       61.26      2.58 o 
   0   9   9      201.28      215.94      4.59 o 
   1   9   9       52.10       58.87      2.44 o 
   2   9   9      550.00      562.65     11.08 o 
   3   9   9       37.75       37.17      3.38 o 
   4   9   9        4.60        6.89      2.19 o 
   5   9   9        4.98        5.51      1.81 o 
   6   9   9        3.52        3.64      1.81 o 
  -7  10   9        0.00        0.80      1.69 o 
  -6  10   9        3.08        0.83      1.79 o 
  -5  10   9        1.83        3.02      2.19 o 
  -4  10   9       62.69       54.83      3.23 o 
  -3  10   9      186.74      183.31      4.10 o 
  -2  10   9      450.03      445.95      5.66 o 
  -1  10   9       31.63       31.01      2.41 o 
   0  10   9       81.21       87.01      2.83 o 
   1  10   9      198.79      202.52      4.35 o 
   2  10   9       13.00       10.76      1.57 o 
   3  10   9        0.14        3.37      2.78 o 
   4  10   9       35.03       31.22      2.81 o 
   5  10   9        8.84        1.19      2.59 o 
  -6  11   9        2.44        4.37      1.97 o 
  -5  11   9       13.03       12.85      2.98 o 
  -4  11   9       39.23       34.35      2.98 o 
  -3  11   9        0.04        3.35      1.21 o 
  -2  11   9       47.64       46.32      2.21 o 
  -1  11   9       10.59       11.20      1.67 o 
   0  11   9        8.69        6.71      1.53 o 
   1  11   9       88.11       84.15      3.15 o 
   2  11   9      128.67      124.63      4.64 o 
   3  11   9        1.99        2.78      1.69 o 
   4  11   9      186.75      176.72      9.55 o 
   5  11   9       16.91       14.94      2.53 o 
  -6  12   9        7.96        8.89      2.38 o 
  -5  12   9       47.83       48.65      3.51 o 
  -4  12   9       20.95       25.33      2.66 o 
  -3  12   9        7.75       11.55      3.19 o 
  -2  12   9       12.16       11.62      1.97 o 
  -1  12   9        3.33        4.37      1.69 o 
   0  12   9       46.25       42.96      5.57 o 
   1  12   9       24.09       18.66      1.75 o 
   2  12   9        0.02       -0.11      1.53 o 
   3  12   9       25.76       32.03      4.37 o 
   4  12   9        4.04        5.05      2.59 o 
   5  12   9        6.21        7.16      3.98 o 
  -5  13   9        1.18       -0.80      1.99 o 
  -4  13   9        2.52        2.26      1.81 o 
  -3  13   9        0.93        2.39      1.69 o 
  -2  13   9        2.08        1.12      1.53 o 
  -1  13   9       21.23       20.88      2.25 o 
   0  13   9       12.80       11.53      2.78 o 
   1  13   9       17.35       17.44      3.58 o 
   2  13   9        2.03        3.18      1.69 o 
   3  13   9        0.38       -0.61      2.39 o 
   4  13   9       40.51       40.13      3.51 o 
  -5  14   9        1.36       -0.20      1.69 o 
  -4  14   9        2.55        3.98      2.78 o 
  -3  14   9        1.92        1.19      3.18 o 
  -2  14   9        0.48        2.39      2.19 o 
  -1  14   9       19.97       18.90      2.25 o 
   0  14   9        9.31        9.94      2.78 o 
   1  14   9        9.93        5.97      1.81 o 
   2  14   9       14.63       12.13      2.39 o 
   3  14   9        0.00       -0.80      1.69 o 
  -4  15   9        3.97        2.78      2.78 o 
  -3  15   9        3.29        4.77      1.99 o 
  -2  15   9       16.46       13.77      2.38 o 
  -1  15   9        0.00        0.20      2.19 o 
   0  15   9        1.13        1.99      2.39 o 
   1  15   9        0.55        3.37      1.81 o 
   2  15   9        0.02       -0.06      1.81 o 
   3  15   9        5.04        2.39      3.18 o 
  -2  16   9       33.29       38.14      3.23 o 
  -1  16   9       13.95       10.09      2.25 o 
   0  16   9        8.78       14.72      3.58 o 
   1  16   9        1.57        5.97      3.18 o 
  -8   0  10      208.92      199.72      8.75 o 
  -7   0  10      510.78      513.55     13.93 o 
  -6   0  10      102.06       99.05      5.97 o 
  -5   0  10      108.19      107.41      5.57 o 
  -4   0  10       17.10       17.50      2.78 o 
  -3   0  10       80.75       81.55      4.77 o 
  -2   0  10       20.26       28.64      2.78 o 
  -1   0  10      122.10      121.34      5.57 o 
   0   0  10        0.71        1.02      0.95 o 
   1   0  10      237.31      226.09      4.92 o 
   2   0  10      175.76      154.81      4.22 o 
   3   0  10       90.81       79.98      4.18 o 
   4   0  10      141.21      143.22      4.47 o 
   5   0  10      170.12      171.47      7.96 o 
   6   0  10        0.13       -0.40      1.99 o 
   7   0  10       18.81       18.30      3.98 o 
  -8   1  10        1.25        3.26      2.10 o 
  -7   1  10        0.02        1.33      1.62 o 
  -6   1  10      118.10      112.75      7.96 o 
  -5   1  10       12.40       14.14      1.97 o 
  -4   1  10       14.65       13.45      1.81 o 
  -3   1  10      162.35      165.53      4.50 o 
  -2   1  10      150.58      153.41      4.22 o 
  -1   1  10      201.81      207.45      4.92 o 
   0   1  10      234.07      256.34      3.57 o 
   1   1  10       48.55       57.19      1.77 o 
   2   1  10       28.03       20.11      1.44 o 
   3   1  10       86.17       83.09      2.33 o 
   4   1  10      269.27      270.52      4.47 o 
   5   1  10       36.15       42.59      3.09 o 
   6   1  10        1.56        3.05      1.38 o 
  -8   2  10        0.01        0.74      4.57 o 
  -7   2  10       10.21       13.04      2.25 o 
  -6   2  10      206.08      194.96      9.95 o 
  -5   2  10      306.90      300.68      6.75 o 
  -4   2  10      283.71      272.62      6.19 o 
  -3   2  10      272.58      285.05     10.15 o 
  -2   2  10        0.10        0.40      1.12 o 
  -1   2  10      177.32      178.06      2.84 o 
   0   2  10       34.64       34.87      1.18 o 
   1   2  10       28.67       20.51      1.19 o 
   2   2  10      120.99      110.39      2.53 o 
   3   2  10      140.38      139.63      3.03 o 
   4   2  10        4.28        2.90      0.93 o 
   5   2  10       37.16       38.18      2.81 o 
   6   2  10       29.14       37.14      3.09 o 
  -8   3  10        1.90        3.45      1.57 o 
  -7   3  10       11.87       14.82      1.84 o 
  -6   3  10       67.36       71.52      3.66 o 
  -5   3  10      135.56      138.31      4.64 o 
  -4   3  10      915.53      952.12     13.53 o 
  -3   3  10        0.78        0.95      1.05 o 
  -2   3  10      288.21      301.81      7.81 o 
  -1   3  10      330.65      328.32      6.92 o 
   0   3  10        1.89        1.73      0.67 o 
   1   3  10      500.34      505.82      7.80 o 
   2   3  10       86.42       78.07      2.19 o 
   3   3  10      189.32      172.00      3.37 o 
   4   3  10      332.50      325.45      5.51 o 
   5   3  10       12.09       10.28      2.19 o 
   6   3  10        0.07        0.35      1.24 o 
  -8   4  10        1.39        3.33      1.99 o 
  -7   4  10        0.06        0.07      1.29 o 
  -6   4  10        2.84        3.58      1.38 o 
  -5   4  10       29.92       33.73      3.49 o 
  -4   4  10      183.79      186.89      4.21 o 
  -3   4  10      407.28      397.54      6.05 o 
  -2   4  10      334.72      315.79      5.12 o 
  -1   4  10       91.70       95.62      2.16 o 
   0   4  10      121.99      116.32      2.42 o 
   1   4  10      294.92      274.13      3.98 o 
   2   4  10        0.02       -0.89      0.80 o 
   3   4  10       34.61       37.37      1.73 o 
   4   4  10       61.65       63.19      2.22 o 
   5   4  10       22.26       20.41      2.25 o 
   6   4  10        0.01       -0.72      1.59 o 
  -7   5  10        2.27        3.79      2.39 o 
  -6   5  10        0.09        1.47      1.29 o 
  -5   5  10       64.14       67.54      2.76 o 
  -4   5  10       84.37       78.79      2.99 o 
  -3   5  10      540.73      532.94      9.46 o 
  -2   5  10     1566.94     1537.02     15.29 o 
  -1   5  10      393.39      390.14      4.83 o 
   0   5  10       43.28       44.49      1.68 o 
   1   5  10        1.29        0.59      0.83 o 
   2   5  10     1463.40     1414.23     12.65 o 
   3   5  10      167.07      168.67      3.42 o 
   4   5  10        0.60       -1.69      1.12 o 
   5   5  10        1.79        1.30      1.53 o 
   6   5  10        2.48        5.45      1.81 o 
  -7   6  10        1.39        0.60      1.69 o 
  -6   6  10       86.70       84.46      3.22 o 
  -5   6  10        5.43        6.31      1.29 o 
  -4   6  10        2.63        2.57      1.21 o 
  -3   6  10      202.00      196.12      4.21 o 
  -2   6  10      340.54      338.21      5.52 o 
  -1   6  10        7.43        9.58      1.15 o 
   0   6  10      300.22      294.32      6.20 o 
   1   6  10      265.01      256.28      6.20 o 
   2   6  10       49.24       54.48      2.08 o 
   3   6  10      129.08      121.55      3.45 o 
   4   6  10        2.67        2.39      1.41 o 
   5   6  10       14.87       15.88      2.39 o 
   6   6  10       17.72       15.67      2.53 o 
  -7   7  10        0.36       -0.99      1.69 o 
  -6   7  10       24.62       23.65      2.66 o 
  -5   7  10        2.43        1.99      1.29 o 
  -4   7  10        8.82        8.82      1.38 o 
  -3   7  10      300.98      324.61      9.07 o 
  -2   7  10      190.29      208.44      4.28 o 
  -1   7  10      392.84      406.31      5.17 o 
   0   7  10     5029.18     4932.65     52.66 o 
   1   7  10      552.09      551.82      7.05 o 
   2   7  10      130.06      138.28      3.67 o 
   3   7  10       50.02       44.86      4.43 o 
   4   7  10        2.65        3.33      1.53 o 
   5   7  10        8.09       11.85      2.19 o 
   6   7  10        6.04        7.16      2.25 o 
  -7   8  10        1.39        0.58      1.81 o 
  -6   8  10        2.25        0.99      1.69 o 
  -5   8  10        0.46       -0.80      1.41 o 
  -4   8  10       20.21       21.01      1.84 o 
  -3   8  10       11.84       13.26      1.44 o 
  -2   8  10        0.31        0.44      0.83 o 
  -1   8  10       35.88       33.89      1.63 o 
   0   8  10      182.58      179.50      4.49 o 
   1   8  10      322.14      314.83      6.29 o 
   2   8  10      101.02      103.72      3.26 o 
   3   8  10       17.95       13.53      1.75 o 
   4   8  10        0.50       -0.61      1.53 o 
   5   8  10       36.24       50.68      9.15 o 
   6   8  10        0.42        0.40      2.39 o 
  -7   9  10        1.53        1.01      1.81 o 
  -6   9  10        0.07        0.72      1.53 o 
  -5   9  10        5.53        5.69      1.81 o 
  -4   9  10       21.66       22.30      2.25 o 
  -3   9  10       46.22       54.12      5.34 o 
  -2   9  10      712.55      721.47      7.82 o 
  -1   9  10      359.03      362.65      5.02 o 
   0   9  10       38.43       36.01      2.78 o 
   1   9  10      229.85      224.09      4.77 o 
   2   9  10      383.79      385.42     12.60 o 
   3   9  10       58.91       64.02      3.66 o 
   4   9  10        8.59        9.36      2.10 o 
   5   9  10        2.44        4.61      3.78 o 
  -6  10  10        0.05        1.39      3.58 o 
  -5  10  10        5.03        4.96      1.81 o 
  -4  10  10        5.49        9.96      1.97 o 
  -3  10  10      350.89      339.36      7.42 o 
  -2  10  10       75.05       84.66      2.59 o 
  -1  10  10       71.98       68.32      2.23 o 
   0  10  10       19.45       20.53      1.97 o 
   1  10  10       25.21       25.45      1.90 o 
   2  10  10        4.22        7.84      1.61 o 
   3  10  10       64.18       73.45      4.38 o 
   4  10  10       30.85       32.32      3.98 o 
   5  10  10        3.06        4.57      2.25 o 
  -6  11  10        0.36        0.99      2.19 o 
  -5  11  10       35.99       38.38      3.09 o 
  -4  11  10      120.34      123.16     10.14 o 
  -3  11  10       46.74       46.44      2.94 o 
  -2  11  10       31.47       34.77      2.40 o 
  -1  11  10       63.35       68.94      4.97 o 
   0  11  10        8.44        5.17      1.69 o 
   1  11  10        1.36        2.71      1.21 o 
   2  11  10       24.98       25.21      2.04 o 
   3  11  10        1.63        1.66      1.99 o 
   4  11  10       23.55       20.78      3.18 o 
  -5  12  10      138.18      142.33      6.17 o 
  -4  12  10       61.93       53.20      7.56 o 
  -3  12  10       23.61       23.35      2.53 o 
  -2  12  10       27.07       34.60      3.58 o 
  -1  12  10        4.39        4.37      2.39 o 
   0  12  10        0.50        0.99      1.41 o 
   1  12  10       16.19       13.50      2.10 o 
   2  12  10        7.75       10.15      3.78 o 
   3  12  10        9.47        6.16      2.20 o 
   4  12  10        0.51        0.62      1.91 o 
  -5  13  10        0.15        0.12      1.81 o 
  -4  13  10        5.50        3.33      1.99 o 
  -3  13  10       29.63       22.27      3.98 o 
  -2  13  10        0.10        1.48      1.53 o 
  -1  13  10        3.39        3.98      2.39 o 
   0  13  10       18.71       15.91      3.18 o 
   1  13  10       14.96       14.07      2.10 o 
   2  13  10        1.21        1.32      1.81 o 
   3  13  10        1.77        1.39      1.97 o 
  -4  14  10       14.68       12.33      3.58 o 
  -3  14  10        2.97        1.59      2.78 o 
  -2  14  10        3.45        6.56      1.97 o 
  -1  14  10       64.84       83.93      5.97 o 
   0  14  10        1.61        5.17      2.78 o 
   1  14  10        0.88        1.59      2.39 o 
   2  14  10       12.04       13.59      3.98 o 
   3  14  10        0.07       -1.59      2.78 o 
  -3  15  10        0.67        2.78      2.78 o 
  -2  15  10       35.51       42.26      5.37 o 
  -1  15  10       19.79       21.08      3.98 o 
   0  15  10        5.65        7.95      3.18 o 
   1  15  10        2.36       -2.78      2.39 o 
   2  15  10        0.06       -1.53      1.91 o 
  -7   1  11      114.29      125.52      5.06 o 
  -6   1  11      295.95      285.73      7.03 o 
  -5   1  11       14.70       15.45      2.10 o 
  -4   1  11        7.08        5.97      1.69 o 
  -3   1  11        0.20        0.20      1.41 o 
  -2   1  11        3.99        1.28      1.24 o 
  -1   1  11       85.18       65.57      3.09 o 
   0   1  11       34.05       30.00      1.35 o 
   1   1  11       37.87       33.33      1.53 o 
   2   1  11       43.83       46.52      1.88 o 
   3   1  11       27.99       24.05      1.48 o 
   4   1  11       10.18       13.79      1.31 o 
   5   1  11       14.53        9.60      2.10 o 
   6   1  11       10.58       11.00      2.22 o 
  -7   2  11       78.55       75.72      4.07 o 
  -6   2  11       41.20       47.88      3.23 o 
  -5   2  11       84.53       76.79      3.66 o 
  -4   2  11      216.64      228.74      5.91 o 
  -3   2  11       12.88       10.09      1.69 o 
  -2   2  11        0.59        0.00      1.41 o 
  -1   2  11        0.42        1.19      1.41 o 
   0   2  11       19.17       18.23      1.40 o 
   1   2  11       17.36       19.33      1.28 o 
   2   2  11        6.64        4.36      0.91 o 
   3   2  11       55.14       48.47      1.93 o 
   4   2  11        2.32        5.03      0.95 o 
   5   2  11        3.41        8.91      1.81 o 
   6   2  11        2.12        2.29      1.81 o 
  -7   3  11        4.28        3.94      1.49 o 
  -6   3  11       45.81       47.09      3.23 o 
  -5   3  11       76.50       71.63      3.51 o 
  -4   3  11      599.47      592.49     11.76 o 
  -3   3  11       42.19       41.33      2.43 o 
  -2   3  11        6.67        6.30      1.29 o 
  -1   3  11        0.85        0.93      1.24 o 
   0   3  11      174.50      166.46      3.66 o 
   1   3  11        9.25       10.34      1.32 o 
   2   3  11       19.71       21.62      1.33 o 
   3   3  11       24.80       27.72      1.57 o 
   4   3  11       72.57       74.94      2.42 o 
   5   3  11       32.94       31.83      2.81 o 
   6   3  11        4.87        2.20      2.39 o 
  -7   4  11        0.34       -1.29      1.71 o 
  -6   4  11       13.61       11.84      1.67 o 
  -5   4  11      148.89      141.44      4.78 o 
  -4   4  11       26.28       30.46      1.98 o 
  -3   4  11       42.52       43.81      2.30 o 
  -2   4  11      380.78      389.64      6.04 o 
  -1   4  11        0.43        1.39      1.41 o 
   0   4  11       29.73       28.43      1.75 o 
   1   4  11      454.60      434.46      5.52 o 
   2   4  11        8.71        6.95      1.08 o 
   3   4  11        0.29        1.24      0.88 o 
   4   4  11       26.66       22.69      1.57 o 
   5   4  11        1.56        3.00      1.53 o 
   6   4  11       10.85       15.12      2.53 o 
  -7   5  11        0.10       -0.29      3.18 o 
  -6   5  11        0.71       -1.24      1.32 o 
  -5   5  11       34.89       43.62      2.66 o 
  -4   5  11      167.16      171.64      4.13 o 
  -3   5  11       27.99       25.18      1.84 o 
  -2   5  11      985.83     1010.86     11.35 o 
  -1   5  11        0.11       -0.99      1.41 o 
   0   5  11      258.18      250.23      4.58 o 
   1   5  11      119.02      121.62      3.45 o 
   2   5  11      232.39      224.69      3.96 o 
   3   5  11        0.03        0.10      0.80 o 
   4   5  11       51.66       52.64      2.67 o 
   5   5  11        8.34        7.06      2.19 o 
   6   5  11        1.83        0.80      1.97 o 
  -7   6  11        2.15        3.52      1.81 o 
  -6   6  11        1.87        1.91      1.61 o 
  -5   6  11        0.66        0.56      1.27 o 
  -4   6  11        2.72        2.55      1.21 o 
  -3   6  11       93.26      103.87      3.22 o 
  -2   6  11       50.81       49.83      3.87 o 
  -1   6  11      605.74      602.08      7.89 o 
   0   6  11      114.35      110.90      3.13 o 
   1   6  11        2.94        5.19      1.26 o 
   2   6  11        6.56        5.27      1.26 o 
   3   6  11       11.50       14.02      1.61 o 
   4   6  11        1.18        2.75      1.53 o 
   5   6  11        0.67        2.59      1.69 o 
  -7   7  11        0.42       -2.11      1.41 o 
  -6   7  11        7.98        9.51      2.10 o 
  -5   7  11        5.97        6.05      1.44 o 
  -4   7  11        5.79        6.36      1.38 o 
  -3   7  11        9.85        9.17      1.44 o 
  -2   7  11       21.19       17.20      1.76 o 
  -1   7  11       48.12       45.39      2.14 o 
   0   7  11      165.66      166.55      3.90 o 
   1   7  11        0.00        0.44      0.88 o 
   2   7  11        0.00       -1.55      1.03 o 
   3   7  11       22.03       20.05      1.84 o 
   4   7  11        0.91        0.08      1.32 o 
   5   7  11       11.00       12.52      2.38 o 
  -6   8  11        0.39        0.99      1.79 o 
  -5   8  11        0.22       -1.37      1.24 o 
  -4   8  11       21.31       17.07      1.67 o 
  -3   8  11      107.96      108.35      5.01 o 
  -2   8  11        0.41        0.53      1.15 o 
  -1   8  11      152.85      149.31      3.75 o 
   0   8  11       66.34       69.03      2.67 o 
   1   8  11        0.37       -0.60      1.12 o 
   2   8  11       60.86       56.88      2.60 o 
   3   8  11        0.90        0.35      1.10 o 
   4   8  11        0.21       -1.34      1.53 o 
   5   8  11        1.88        0.60      1.69 o 
  -6   9  11        3.68        2.59      1.97 o 
  -5   9  11        1.57        2.39      1.69 o 
  -4   9  11       41.99       43.81      3.09 o 
  -3   9  11        0.69        1.82      1.21 o 
  -2   9  11      673.64      713.89      9.35 o 
  -1   9  11      159.49      159.30      5.48 o 
   0   9  11      135.42      134.11      4.50 o 
   1   9  11      107.52      105.89      4.07 o 
   2   9  11       22.73       19.66      1.84 o 
   3   9  11       10.88        6.78      1.60 o 
   4   9  11       12.08        8.55      2.25 o 
   5   9  11        1.66        4.40      2.10 o 
  -6  10  11        2.40        1.35      1.81 o 
  -5  10  11       60.16       57.83      8.35 o 
  -4  10  11        3.00        2.78      1.69 o 
  -3  10  11      139.54      149.12      7.56 o 
  -2  10  11       45.37       48.17      2.43 o 
  -1  10  11      130.83      126.79      4.22 o 
   0  10  11        1.93        3.51      1.53 o 
   1  10  11        2.96        1.59      1.41 o 
   2  10  11        2.21        2.41      1.29 o 
   3  10  11        2.01        2.91      1.81 o 
   4  10  11        3.78        3.38      1.97 o 
  -5  11  11        0.31        2.39      2.59 o 
  -4  11  11      350.43      400.37     16.52 o 
  -3  11  11       26.77       33.83      2.81 o 
  -2  11  11        1.13        1.59      2.39 o 
  -1  11  11       51.14       54.73      3.09 o 
   0  11  11        6.18        9.10      1.81 o 
   1  11  11       27.22       35.30      2.66 o 
   2  11  11       18.95       18.55      1.87 o 
   3  11  11        0.67       -1.19      3.98 o 
   4  11  11       28.87       38.05      3.37 o 
  -5  12  11       65.75       62.35      8.35 o 
  -4  12  11      135.02      147.80      5.60 o 
  -3  12  11        9.06        7.36      1.97 o 
  -1  12  11        6.69        9.55      2.78 o 
   0  12  11       16.86       16.46      2.25 o 
   1  12  11       22.23       28.91      2.66 o 
   2  12  11        0.63       -2.39      1.59 o 
   3  12  11        0.03        3.18      1.91 o 
  -4  13  11       27.83       25.85      4.37 o 
  -3  13  11        4.53        1.99      2.78 o 
  -1  13  11        0.01       -2.39      1.99 o 
   0  13  11       14.62       15.11      3.18 o 
   1  13  11        0.50       -1.19      1.53 o 
   2  13  11        3.28       -2.98      1.99 o 
  -3  14  11        0.84        4.37      3.18 o 
  -1  14  11        0.78        3.18      2.39 o 
   0  14  11        0.48        1.59      2.78 o 
   1  14  11        0.37        1.59      2.39 o 
   2  14  11        5.70        5.97      3.18 o 
  -1  15  11        0.05        0.40      2.39 o 
   0  15  11       15.29       16.31      3.98 o 
  -7   0  12      206.67      188.98      8.75 o 
  -6   0  12      464.79      467.73     13.53 o 
  -5   0  12       96.16       79.95      5.57 o 
  -4   0  12       17.54       28.24      3.98 o 
  -3   0  12      121.28      122.93      6.37 o 
  -2   0  12        4.27        6.36      2.39 o 
  -1   0  12        9.88        3.18      1.99 o 
   0   0  12      454.15      382.21     10.75 o 
   1   0  12        1.19       -1.08      1.99 o 
   2   0  12      103.43      102.50      3.79 o 
   3   0  12       47.36       46.26      2.81 o 
   4   0  12        3.40        2.31      1.32 o 
   5   0  12        1.72        0.40      1.99 o 
  -7   1  12       29.02       35.80      3.37 o 
  -6   1  12      256.45      265.41      7.03 o 
  -5   1  12       42.85       39.29      2.94 o 
  -4   1  12       28.04       33.32      2.66 o 
  -3   1  12       10.39        7.34      2.19 o 
  -2   1  12       30.98       22.95      2.25 o 
  -1   1  12       60.63       55.52      3.58 o 
   0   1  12      300.37      254.18      6.05 o 
   1   1  12      449.45      408.02      5.36 o 
   2   1  12      183.30      159.63      3.33 o 
   3   1  12      174.82      175.48      3.58 o 
   4   1  12       11.56       10.89      1.33 o 
   5   1  12       14.65       10.22      2.25 o 
  -7   2  12        0.09       -1.19      1.97 o 
  -6   2  12        9.09        8.55      2.25 o 
  -5   2  12      111.68      104.69      4.50 o 
  -4   2  12      150.50      139.51      4.78 o 
  -3   2  12       21.59       23.22      2.38 o 
  -2   2  12       45.56       42.16      2.81 o 
  -1   2  12       72.84       65.45      3.38 o 
   0   2  12        6.93        5.78      1.53 o 
   1   2  12       87.38       74.87      1.97 o 
   2   2  12      215.02      188.23      3.20 o 
   3   2  12       11.66       12.15      1.16 o 
   4   2  12       53.39       55.39      2.23 o 
   5   2  12       56.84       55.11      8.35 o 
  -7   3  12        8.29        7.98      1.75 o 
  -6   3  12       44.73       44.08      4.14 o 
  -5   3  12       33.87       39.72      3.20 o 
  -4   3  12      200.67      195.03      4.51 o 
  -3   3  12        6.68        8.86      1.44 o 
  -2   3  12        7.41        5.02      2.39 o 
  -1   3  12      122.72      105.33      3.94 o 
   0   3  12      129.28      133.44      6.96 o 
   1   3  12        1.95        0.12      0.73 o 
   2   3  12      297.72      288.00      4.83 o 
   3   3  12      150.54      137.22      3.22 o 
   4   3  12       69.23       70.43      2.53 o 
   5   3  12       12.29        9.10      1.97 o 
  -7   4  12        7.50        8.14      2.01 o 
  -6   4  12        0.97        2.69      1.34 o 
  -5   4  12        2.76        1.82      1.21 o 
  -4   4  12        0.01       -0.01      1.10 o 
  -3   4  12       59.83       55.06      2.53 o 
  -2   4  12       45.07       41.95      2.81 o 
  -1   4  12       48.32       46.27      4.97 o 
   0   4  12       12.61       14.01      1.52 o 
   1   4  12       28.83       23.92      1.67 o 
   2   4  12        0.80       -1.19      0.80 o 
   3   4  12      106.91      113.65      2.93 o 
   4   4  12      204.94      201.08      4.82 o 
   5   4  12        9.67       11.21      2.20 o 
  -7   5  12        0.05       -0.67      1.81 o 
  -6   5  12        0.49        1.24      1.29 o 
  -5   5  12        1.53        0.97      1.63 o 
  -4   5  12       52.88       54.82      2.60 o 
  -3   5  12       17.32       15.37      1.57 o 
  -2   5  12        1.43        3.98      1.69 o 
  -1   5  12       78.45       89.00      3.66 o 
   0   5  12       93.24       86.35      2.83 o 
   1   5  12      381.27      359.02      9.10 o 
   2   5  12       11.07       10.69      1.23 o 
   3   5  12       26.95       22.38      1.57 o 
   4   5  12        2.27        0.14      1.28 o 
   5   5  12        7.04       11.17      2.20 o 
  -6   6  12        0.85       -1.48      1.16 o 
  -5   6  12        0.26       -0.57      1.10 o 
  -4   6  12        8.64        7.10      1.44 o 
  -3   6  12        5.96        5.97      1.38 o 
  -2   6  12        1.67        1.30      1.53 o 
  -1   6  12        7.79       11.08      1.81 o 
   0   6  12      101.52      102.75      3.06 o 
   1   6  12       28.76       36.11      1.98 o 
   2   6  12       22.10       22.81      1.53 o 
   3   6  12       29.13       24.34      1.98 o 
   4   6  12       24.28       24.21      1.98 o 
   5   6  12        5.66        6.55      2.10 o 
  -6   7  12        6.30        5.40      1.91 o 
  -5   7  12        0.22        0.81      1.34 o 
  -4   7  12       14.78       16.57      1.75 o 
  -3   7  12        0.79        1.06      1.15 o 
  -2   7  12      306.66      296.48      6.89 o 
  -1   7  12      433.22      434.33      8.30 o 
   0   7  12       40.59       39.16      3.23 o 
   1   7  12        6.21        5.74      1.21 o 
   2   7  12       14.91       17.09      1.75 o 
   3   7  12       30.57       34.10      3.77 o 
   4   7  12       17.25       22.78      3.18 o 
   5   7  12       26.29       36.73      6.76 o 
  -6   8  12        0.56        1.19      1.81 o 
  -5   8  12        0.00        0.54      1.59 o 
  -4   8  12       32.14       31.09      2.30 o 
  -3   8  12      159.91      167.12      4.21 o 
  -2   8  12        1.05        1.39      1.69 o 
  -1   8  12       36.47       40.85      2.81 o 
   0   8  12       36.32       41.58      4.54 o 
   1   8  12       70.56       69.72      3.51 o 
   2   8  12       23.99       24.41      2.07 o 
   3   8  12        6.83        6.28      1.52 o 
   4   8  12        1.18        1.66      1.99 o 
  -5   9  12        9.74        6.19      2.59 o 
  -4   9  12       38.85       46.46      3.23 o 
  -3   9  12       53.92       58.18      2.76 o 
  -2   9  12      167.20      168.81      5.20 o 
  -1   9  12        6.10        8.85      1.97 o 
   0   9  12       15.04       12.74      1.97 o 
   1   9  12       33.12       33.64      3.78 o 
   2   9  12       21.50       20.61      2.38 o 
   3   9  12        1.14       -0.32      1.29 o 
   4   9  12        3.76        5.06      2.10 o 
  -5  10  12       11.96        6.44      2.10 o 
  -4  10  12        0.07       -0.69      1.53 o 
  -3  10  12        8.40        6.76      1.97 o 
  -2  10  12       95.66      100.72      4.22 o 
  -1  10  12        7.30        9.55      2.78 o 
   0  10  12        0.52        2.59      1.41 o 
   1  10  12       35.45       42.07      2.94 o 
   2  10  12       23.27       26.45      2.53 o 
   3  10  12       34.22       36.10      3.78 o 
  -5  11  12        0.29       -0.76      1.81 o 
  -4  11  12       75.71       62.67      4.97 o 
  -3  11  12       21.13        7.95      2.10 o 
  -1  11  12        1.44        0.80      1.99 o 
   0  11  12       11.74       15.50      2.10 o 
   1  11  12       29.39       32.23      2.81 o 
   2  11  12       22.64       26.52      2.81 o 
   3  11  12       29.24       40.00      3.66 o 
  -4  12  12        8.14        8.03      4.97 o 
  -1  12  12        2.86        7.16      2.78 o 
   0  12  12       16.78       14.33      2.25 o 
   1  12  12        6.18        8.76      2.10 o 
   2  12  12        7.37       11.93      3.58 o 
  -1  13  12       17.46       26.25      3.98 o 
   0  13  12       42.87       50.53      3.37 o 
   1  13  12       31.79       41.78      3.37 o 
  -1  14  12       49.43       71.59      5.97 o 
  -7   1  13        7.46        5.57      3.38 o 
  -6   1  13       33.18       22.73      4.77 o 
  -5   1  13       37.12       33.64      4.77 o 
  -4   1  13        5.64        5.17      1.97 o 
  -3   1  13       72.53       69.32      4.57 o 
  -2   1  13       37.65       36.52      2.81 o 
  -1   1  13      268.54      241.58      6.19 o 
   0   1  13        9.08        6.56      1.69 o 
   1   1  13       15.08       17.30      1.97 o 
   2   1  13       94.59       85.22      3.04 o 
   3   1  13        0.38       -0.10      0.83 o 
   4   1  13        0.83        0.87      0.96 o 
   5   1  13       10.06       11.41      2.31 o 
  -6   2  13        6.46        0.12      6.36 o 
  -5   2  13        0.49        0.00      1.69 o 
  -4   2  13       48.49       49.92      5.97 o 
  -3   2  13        0.08       -0.87      2.98 o 
  -2   2  13       93.31       90.87      3.98 o 
  -1   2  13       58.19       54.28      3.18 o 
   0   2  13      107.46       93.49      3.94 o 
   1   2  13        0.09       -0.43      1.23 o 
   2   2  13      128.73      125.99      3.02 o 
   3   2  13        2.32        2.49      0.99 o 
   4   2  13        1.68       -0.28      1.03 o 
   5   2  13       11.61       11.70      2.02 o 
  -6   3  13       43.15       45.01      2.67 o 
  -5   3  13       47.79       41.96      2.60 o 
  -4   3  13       38.83       32.09      2.21 o 
  -3   3  13      157.43      145.58      6.37 o 
  -2   3  13       79.75       75.90      4.38 o 
  -1   3  13       14.41       12.41      2.39 o 
   0   3  13        0.08        1.08      1.53 o 
   1   3  13      172.06      159.09      3.90 o 
   2   3  13        0.00        0.97      0.88 o 
   3   3  13        6.60        8.17      1.28 o 
   4   3  13       30.87       28.80      1.82 o 
   5   3  13        0.85        0.80      1.69 o 
  -6   4  13        4.55        3.69      1.57 o 
  -5   4  13        1.05       -0.23      1.16 o 
  -4   4  13       21.96       21.18      1.87 o 
  -3   4  13       28.38       25.82      2.66 o 
  -2   4  13       40.79       40.01      4.18 o 
  -1   4  13       13.62       10.63      1.97 o 
   0   4  13        0.08       -0.71      1.24 o 
   1   4  13        5.29        3.03      1.65 o 
   2   4  13       77.86       82.13      2.57 o 
   3   4  13       58.26       60.13      2.33 o 
   4   4  13        2.39        3.58      1.38 o 
   5   4  13        0.30        0.99      1.69 o 
  -6   5  13        1.52        1.18      2.15 o 
  -5   5  13        3.11        3.29      1.52 o 
  -4   5  13       19.65       18.53      1.84 o 
  -3   5  13        6.90        5.60      2.19 o 
  -2   5  13        1.60        0.60      1.41 o 
  -1   5  13        2.68        1.37      2.39 o 
   0   5  13       88.40       83.65      3.79 o 
   1   5  13        0.19        1.47      1.05 o 
   2   5  13        4.72        6.21      1.29 o 
   3   5  13       30.22       27.37      2.07 o 
   4   5  13        1.63        2.65      1.38 o 
  -6   6  13        0.04       -0.35      1.34 o 
  -5   6  13        5.08        5.38      1.52 o 
  -4   6  13        1.64        1.09      1.34 o 
  -3   6  13        0.09       -0.99      1.41 o 
  -2   6  13       24.59       28.45      2.53 o 
  -1   6  13       69.49       72.23      3.62 o 
   0   6  13        9.75        6.99      3.18 o 
   1   6  13       48.36       52.50      2.81 o 
   2   6  13       66.05       66.72      3.51 o 
   3   6  13        0.58        2.72      2.14 o 
   4   6  13        1.20        1.48      1.16 o 
  -6   7  13        1.87        3.86      1.91 o 
  -5   7  13        0.10       -1.43      1.21 o 
  -4   7  13        5.16        4.85      1.44 o 
  -3   7  13       66.94       79.44      3.94 o 
  -2   7  13        6.97        8.77      1.97 o 
  -1   7  13       12.67       10.63      1.97 o 
   0   7  13        0.21        0.40      1.41 o 
   1   7  13        4.93        4.72      1.29 o 
   2   7  13        0.15       -0.72      2.59 o 
   3   7  13        0.40        0.26      1.91 o 
   4   7  13        8.68       10.80      2.25 o 
  -5   8  13       15.18       20.31      2.66 o 
  -4   8  13        8.80        8.71      1.75 o 
  -3   8  13        8.99        8.97      3.58 o 
  -2   8  13        4.99       11.53      2.10 o 
  -1   8  13        0.06        0.20      1.41 o 
   0   8  13        9.43       13.97      1.97 o 
   1   8  13       39.02       40.87      2.94 o 
   2   8  13       51.32       56.99      3.51 o 
   3   8  13        0.56       -0.42      1.31 o 
  -5   9  13       34.39       45.41      4.38 o 
  -4   9  13        0.15        0.20      1.69 o 
  -3   9  13       38.67       38.98      3.09 o 
  -2   9  13       23.82       29.91      2.81 o 
  -1   9  13       34.26       35.10      2.66 o 
   0   9  13       29.50       35.40      3.98 o 
   1   9  13        2.80        5.57      1.69 o 
   2   9  13       12.63       14.92      2.78 o 
   3   9  13       28.73       38.31      3.23 o 
  -4  10  13        5.38        3.87      2.10 o 
  -3  10  13        4.73        5.17      2.78 o 
  -2  10  13        0.33       -2.24      1.53 o 
  -1  10  13        0.29        2.39      2.39 o 
   0  10  13        0.02        0.40      1.99 o 
   1  10  13        0.04        0.20      1.41 o 
   2  10  13       49.82       60.30      4.57 o 
   3  10  13       40.67       46.14      5.17 o 
  -4  11  13      137.27      153.74      7.36 o 
  -3  11  13       82.79       88.70      5.97 o 
  -2  11  13       75.12      111.77      6.76 o 
  -1  11  13        5.36        5.97      2.78 o 
   0  11  13        1.02        1.39      1.69 o 
   1  11  13        9.31       13.72      2.25 o 
   2  11  13       12.53       15.34      2.53 o 
  -1  12  13        0.04        1.19      2.39 o 
   0  12  13        2.45        3.78      1.97 o 
   1  12  13        3.11        5.17      2.78 o 
  -6   0  14       27.79       21.48      3.98 o 
  -5   0  14        1.26        1.59      2.78 o 
  -4   0  14        0.00        0.00      2.39 o 
  -3   0  14       63.08       56.48      4.77 o 
  -2   0  14      125.21      119.74      6.76 o 
  -1   0  14       10.68        9.15      2.78 o 
   0   0  14      290.71      250.71      9.15 o 
   1   0  14       22.28       21.87      3.58 o 
   2   0  14       34.16       25.45      3.58 o 
   3   0  14        1.69       -1.86      1.24 o 
   4   0  14       19.91       27.14      3.98 o 
  -6   1  14        0.03       -0.60      1.97 o 
  -5   1  14       10.44        9.30      2.25 o 
  -4   1  14        3.13        4.49      3.38 o 
  -3   1  14        0.66        0.40      1.69 o 
  -2   1  14       54.89       60.61      4.18 o 
  -1   1  14        0.00       -0.20      1.41 o 
   0   1  14      120.62      120.25      4.63 o 
   1   1  14       39.41       38.98      2.81 o 
   2   1  14       21.80       18.86      1.84 o 
   3   1  14        2.13        0.33      1.03 o 
   4   1  14        1.25        1.67      1.20 o 
  -6   2  14        3.79        3.41      1.57 o 
  -5   2  14       35.18       33.63      2.44 o 
  -4   2  14        0.34       -1.12      1.53 o 
  -3   2  14        4.95        6.76      1.97 o 
  -2   2  14      101.93       86.34      5.97 o 
  -1   2  14       14.18        9.61      3.38 o 
   0   2  14        1.85        1.99      1.59 o 
   1   2  14        0.13       -1.41      1.24 o 
   2   2  14        0.06        0.80      1.87 o 
   3   2  14        4.16        5.58      1.50 o 
   4   2  14        0.07        0.13      0.96 o 
  -6   3  14       25.35       19.21      2.21 o 
  -5   3  14       10.25       11.83      1.81 o 
  -4   3  14       90.66       93.38      4.35 o 
  -3   3  14      162.43      166.52     10.94 o 
  -2   3  14      104.80      111.48      4.63 o 
  -1   3  14      161.14      168.99      5.97 o 
   0   3  14        0.38        0.80      1.41 o 
   1   3  14        0.08       -0.22      1.24 o 
   2   3  14        6.28        8.52      2.29 o 
   3   3  14        4.26        5.48      1.17 o 
   4   3  14        7.70       10.00      1.43 o 
  -6   4  14        4.80        8.12      1.90 o 
  -5   4  14        5.86        8.94      1.92 o 
  -4   4  14      159.33      167.79      5.63 o 
  -3   4  14       38.88       37.98      3.09 o 
  -2   4  14       72.05       68.42      3.66 o 
  -1   4  14        8.19       11.11      1.99 o 
   0   4  14        9.01       10.66      4.37 o 
   1   4  14        3.63        5.17      1.69 o 
   2   4  14       12.69       10.51      1.52 o 
   3   4  14        3.29        4.72      1.13 o 
   4   4  14       16.12       15.18      1.90 o 
  -5   5  14      134.89      148.23      4.84 o 
  -4   5  14      124.25      123.62      4.92 o 
  -3   5  14      161.11      163.95      5.63 o 
  -2   5  14       46.65       49.66      3.23 o 
  -1   5  14      130.70      133.87      4.78 o 
   0   5  14        2.83        4.95      4.18 o 
   1   5  14        1.77        2.17      1.53 o 
   2   5  14        4.59        7.70      1.44 o 
   3   5  14        0.03       -0.80      1.41 o 
  -5   6  14        2.59        1.23      1.44 o 
  -4   6  14        3.24        5.06      2.10 o 
  -3   6  14       18.09       20.86      4.77 o 
  -2   6  14       48.64       60.84      3.66 o 
  -1   6  14       74.93       76.07      3.79 o 
   0   6  14       69.94       77.23      3.79 o 
   1   6  14       79.34       84.51      4.07 o 
   2   6  14       37.45       40.55      2.94 o 
   3   6  14        0.34        5.17      1.69 o 
  -5   7  14       33.27       39.22      3.24 o 
  -4   7  14       37.96       40.78      5.17 o 
  -3   7  14       53.13       60.85      7.56 o 
  -2   7  14       84.23       84.67      4.07 o 
  -1   7  14        4.84        4.16      1.81 o 
   0   7  14        7.05        9.69      1.97 o 
   1   7  14       31.46       34.20      3.98 o 
   2   7  14        2.75        1.70      1.53 o 
   3   7  14        1.26        2.48      1.81 o 
  -4   8  14        0.12        1.43      4.57 o 
  -3   8  14        0.16        0.20      1.69 o 
  -2   8  14        0.95        3.89      1.81 o 
  -1   8  14       38.52       43.37      3.09 o 
   0   8  14      201.21      224.79      9.15 o 
   1   8  14       60.46       62.05      5.17 o 
   2   8  14        0.04       -2.11      1.41 o 
  -4   9  14      134.50      151.16      7.96 o 
  -3   9  14       71.33       69.32      3.79 o 
  -2   9  14       37.77       37.99      3.09 o 
  -1   9  14       17.10       17.33      3.18 o 
   0   9  14        6.04        5.97      2.78 o 
   1   9  14        8.03       10.50      2.10 o 
   2   9  14        0.08        0.67      1.81 o 
  -3  10  14       21.20       28.64      4.37 o 
  -2  10  14        9.16        7.33      3.38 o 
  -1  10  14        7.42       11.14      3.18 o 
   0  10  14       35.40       38.98      4.77 o 
   1  10  14        7.31        6.87      2.10 o 
  -2  11  14       20.82       22.27      3.98 o 
  -1  11  14       24.82       27.84      3.98 o 
   0  11  14       24.48       33.81      4.37 o 
  -5   1  15        1.94        0.87      2.10 o 
  -4   1  15        0.05        1.13      1.81 o 
  -3   1  15       32.03       25.27      3.98 o 
  -2   1  15        0.62       -2.59      2.59 o 
  -1   1  15       10.10       12.23      3.98 o 
   0   1  15       74.72       58.29      3.51 o 
   1   1  15        4.00        4.97      1.69 o 
   2   1  15        1.98        0.20      2.19 o 
   3   1  15        6.12        5.92      1.52 o 
  -5   2  15       15.16       21.21      3.78 o 
  -4   2  15       64.36       57.12      6.36 o 
  -3   2  15        0.00       -1.39      1.69 o 
  -2   2  15       23.25       14.98      3.98 o 
  -1   2  15       19.50       23.28      2.66 o 
   0   2  15       54.52       56.60      3.51 o 
   1   2  15       24.02       22.52      2.53 o 
   2   2  15        1.05        2.21      1.99 o 
   3   2  15       69.07       85.94      3.44 o 
  -5   3  15       27.96       30.60      3.23 o 
  -4   3  15        1.43        2.33      1.91 o 
  -3   3  15        4.54        7.28      2.98 o 
  -2   3  15       50.01       43.67      3.23 o 
  -1   3  15       11.43        8.70      3.38 o 
   0   3  15        0.56       -0.40      2.19 o 
   1   3  15        0.34        2.98      1.69 o 
   2   3  15        6.15        1.88      1.53 o 
   3   3  15       54.17       69.73      3.13 o 
  -5   4  15        2.45        2.78      3.58 o 
  -4   4  15        0.76        0.99      1.97 o 
  -3   4  15       42.49       45.77      3.37 o 
  -2   4  15        1.07        2.78      1.99 o 
  -1   4  15        0.00        0.29      1.53 o 
   0   4  15        4.52        8.77      1.97 o 
   1   4  15        4.89        5.97      1.69 o 
   2   4  15        7.48        7.29      2.10 o 
   3   4  15       27.27       26.67      2.19 o 
  -4   5  15       19.39       15.78      3.18 o 
  -3   5  15       48.68       55.68      6.96 o 
  -2   5  15        2.93        1.87      1.81 o 
  -1   5  15        0.17       -1.27      1.53 o 
   0   5  15        3.49        2.19      1.69 o 
   1   5  15        5.18        5.87      1.81 o 
   2   5  15       29.99       30.02      2.66 o 
  -4   6  15       13.07       13.08      2.53 o 
  -3   6  15       18.39       22.49      2.81 o 
  -2   6  15       67.15       76.53      4.35 o 
  -1   6  15       94.91      102.63      6.36 o 
   0   6  15        1.86        2.19      1.79 o 
   1   6  15       22.98       26.44      2.78 o 
   2   6  15       13.35        5.97      2.78 o 
  -4   7  15        0.41        0.74      3.18 o 
  -3   7  15        7.97        7.70      2.38 o 
  -2   7  15        2.41        4.18      1.97 o 
  -1   7  15        3.05        6.30      1.81 o 
   0   7  15        2.98        4.97      1.97 o 
   1   7  15        0.44       -0.80      2.39 o 
   2   7  15       20.45       24.66      3.98 o 
  -3   8  15        8.80       12.20      3.78 o 
  -2   8  15       40.62       52.19      4.38 o 
  -1   8  15      175.30      203.21      6.32 o 
   0   8  15       10.78       12.73      3.18 o 
   1   8  15        4.46        6.76      3.18 o 
  -2   9  15        0.14        1.99      2.78 o 
  -1   9  15       13.40       15.91      3.58 o 
   0   9  15       12.96       14.72      3.58 o 
  -4   0  16        0.61        2.39      2.78 o 
  -3   0  16        8.27        8.35      3.18 o 
  -2   0  16       81.84       82.74      5.97 o 
  -1   0  16      115.58       89.50      6.36 o 
   0   0  16      130.22      158.33      7.96 o 
   1   0  16        0.07       -1.19      1.99 o 
   2   0  16       36.19       45.34      4.77 o 
  -4   1  16        0.21       -2.53      1.69 o 
  -3   1  16        8.52        6.20      2.10 o 
  -2   1  16       35.34       32.89      3.78 o 
  -1   1  16        1.10        0.40      1.99 o 
   0   1  16        0.03        3.09      3.78 o 
   1   1  16       27.58       37.14      3.09 o 
   2   1  16       22.89       24.26      2.81 o 
  -4   2  16        0.75        0.20      1.97 o 
  -3   2  16        8.91        7.00      2.39 o 
  -2   2  16        5.19        4.57      1.97 o 
  -1   2  16        6.00        9.06      3.98 o 
   0   2  16       26.73       28.00      2.94 o 
   1   2  16       17.33       12.84      2.25 o 
   2   2  16       20.67       18.58      4.18 o 
  -4   3  16       18.65       16.91      2.81 o 
  -3   3  16        0.60        1.47      4.18 o 
  -2   3  16       15.30       14.73      2.53 o 
  -1   3  16       14.43       14.66      3.18 o 
   0   3  16        4.41        7.95      2.25 o 
   1   3  16       12.72       14.07      2.38 o 
  -3   4  16       58.40       57.95      3.98 o 
  -2   4  16        6.79        6.20      2.10 o 
  -1   4  16        0.45        0.60      1.69 o 
   0   4  16        1.09       -0.14      1.59 o 
   1   4  16      103.01      111.59      4.78 o 
  -3   5  16       10.17       16.47      3.38 o 
  -2   5  16       46.10       52.84      3.79 o 
  -1   5  16       15.57       20.92      2.98 o 
   0   5  16        0.48       -2.65      3.98 o 
   1   5  16       15.27       18.59      2.66 o 
  -2   6  16        0.07        0.00      1.69 o 
  -1   6  16        8.21       11.53      2.38 o 
   0   6  16        0.73       -0.03      2.98 o 
  -2   1  17       11.50       29.40      3.09 o 
  -1   1  17       71.65       95.19      4.92 o 
  -1   2  17        0.15        0.60      1.97 o 
                                                 
